# Supplementary material for: Redox-Sensitive VDAC: A Possible Function as an Environmental Stress Sensor Revealed by Bioinformatic Analysis
Source: Front Physiol. 2021 Dec 13;12:750627. doi: 10.3389/fphys.2021.750627 (PMC8710658; doi:10.3389/fphys.2021.750627)
Supplement: Supplementary file 1 [file Table_1.XLSX]

## Sheet: Sheet0
Number	Organism	Parasite	Parasite Type	Obligate or Facultative	Type	Environment	Cysteine at N end	No of cysteins	No of disulfuid bonds	Protein names	Taxonomy	Entry	Gene names	Entry name	Status	Annotation	Length	Sequence
250	Aceria tosichella (wheat curl mite)	NO	N/A	N/A	Complex	Terrestial	YES	4	1	Voltage-dependent anion-selective channel	Arachnida	A0A6G1SGT8	porin_0 porin_1 g.9947 g.9948	A0A6G1SGT8_9ACAR	unreviewed	1 out of 5	282	MAPPSYNDLGKCARDLFNNGYHFGLLSLNLKTKTKNGVEFTSGGNAAHDTGKVTSSLQSKYNVKKYGLTFVEKWNTNNVLTTEVSMEDYLVKGLKVAFDSSFAPQTSKKTGSISSAFKNESCAVNCNVDLLNGAPQVLASTVVAYNGWLAGYQTKIDAQNTKVTMNNIALGYSTQDFTFHTNVNDGQQFGASLYQKAQPDLETGVQLSWKMGSNDTTFGIACKYQLDSDASVRAKVNNNSQVGLGYQQKLRDGVTLTLSTMIDGKNFNQGGHKLGLAIEFST
249	Aceria tosichella (wheat curl mite)	NO	N/A	N/A	Complex	Terrestial	NO	4	1	Voltage-dependent anion-selective channel protein 2	Arachnida	A0A6G1SPH5	VDAC2 g.368	A0A6G1SPH5_9ACAR	unreviewed	1 out of 5	281	MAPPAYADLGRNARDLFNKHYNYGHHKLNFNMTSPEGVVFTVNGSSSHDTGAVAASLVTKYNIKTHGVTLKQKWSTDNVLAGEAVAEDYLVRGLKLGLSTTFDLQRSKRSANLNCGYKSLFVNFNHDIEVSNVGSVLTGSGVFGYRGWLSGMKVTFDPLKNKLSKSSFAVGYQTPILQFMSYVDDGQKLNCLIFQRMNENLDAGINITCSSEPNVNNVDIGFHYRMVEGTAVRAKVNTAKQVGLCLIHRLQPGWNLSLSTLIDASSLSGGHSVGLGFDVDI
270	Achlya hypogyna	YES	External	Facultative	Simple	Aquatic	NO	2	1	Voltage-dependent anion-selective channel protein	Saprolegniales	A0A1V9Z8L4_9STRA	ACHHYP_01581	N/A	unreviewed	1 out of 5	282	MAAPLYKDISKKAENVLNDDYDYSRKLKIKTKTANGVTFTTEGAMAANKSILAKVGANFRVPQVGGLTISKLQATTAGRILVEGDIANAIVDNLKVSFKLEDGSRKTNAKQVGKIGLEYKQPAFTTNFEADITGKNVTGAAVSVVSGVTIGAHGAFNVDKSAVSDFGGALAFAGADYQVSVASKKSLKTVAANFYHKPCSSTIYAASIDYDVQTAANALTLGGRYTANSETTYAGKVNSDGFVSLACIQKVTPFLSLTTSAHIDAKHFEGDAHKFGLGLTIG
271	Achlya hypogyna	YES	External	Facultative	Simple	Aquatic	NO	1	0	Voltage-dependent anion-selective channel protein	Saprolegniales	A0A1V9YEP8_9STRA	ACHHYP_13727	N/A	unreviewed	1 out of 5	280	MPALLFKDIGKKAADTLNDDYDFSRKLKVKTKTANGVTFTTEGSLGANKAILAKLGASFNHSSGINFTKLQVTTQGRLIGEAEIANALVDNLKLGFKLEDGANKGSARQVGTVEAKYVQDNFSIHSQLDFAGSNVTNAGVFHYENFVFGANTGFSLEKSAISDYGGAIAYKAVDFEATILAKKLCKNLTASFSHAVNKDVIYSAVFDHDSKTANNTLTVGGRYKANAETTYLAKINSEGLLSIASINKLRPFVSLTTSALIDAKNFDGDAHKFGFGITLG
2	Acyrthosiphon pisum (Pea aphid)	NO	N/A	N/A	Complex	Terrestial	NO	2	1	Voltage-dependent anion-selective channel protein 3	Insecta	C4WRJ8	ACYPI000248	C4WRJ8_ACYPI	unreviewed	2 out of 5	281	MAPPSYSDLGKAARDVFNTGYVFDVLKLDLKTNQNVEIKAGGTQHLVSGAVNANLETKYVINKSKYLFTLVEKWNTNDVMTTEASISGLLPGVKLTTDGTFDRKKQTKAVRVKSEYKNDFVSLNLDTEFKALKPVINASAVVAYNGWLGGFNVKYNTSDKSLQSNNLALSYIAKQFVFTTTVNDNKLFGGSVFQKLSDQLDLGLQVSWSFENNDSSLAVGTQYQLNNDVKLRAKINNKSQLCLGFGIKIKDGVTLTLASLLECRQFNQGGHKFGIGLELAL
3	Amblyomma aureolatum	YES	External	Obligate	Complex	Terrestial	YES	4	1	Voltage-dependent anion-selective channel protein 3	Arachnida	A0A1E1X365	N/A	A0A1E1X365_9ACAR	unreviewed	2 out of 5	282	MAPPCYADLGKQARDLFNKNYHFGVVKLDCKSTTQTGVEFNVSGTSLNDTGKVNASLETKYKIPEYGLTLKEKWNTDNTLSTEICSEEKLARGLKAAFHANFAPQTGKKSGALRTAYKLENVHLNGDVDLGPPGPIVHGAAVLHYQGWLAGGQVSFDTTKNRLSKTNFAVGFQAGDFAVHTNVNDGQEFAGSVFQRVNPQLQTGVQLAWTAGTNATRFGLGCVYDLDQETSVRAKVNNSGQIGLGFTHRLRPGISLTLSTMLDGKNFNQGGHKLGLGLDLSA
240	Amphimedon queenslandica (Sponge)	NO	N/A	N/A	Simple	Aquatic	NO	3	1	Uncharacterized protein	Demospongiae	A0A1X7VE66	100637825	A0A1X7VE66_AMPQE	unreviewed	1 out of 5	285	MADVPPVFADLGKAARDVFNKGFDYPKIKLSLKTKTESGVEFDTNGSHDLDKGRTSGCMKTKLKFPEQGVTFTESWSTGADLNTELTYEPSKVEGLQLSLEGSWSPNNGQRAVTFGTEYKRQYFSFDGNFTLQQVTGPALQGAAVFLYKGWYAGYQAGYEINSAKMTANNISLGYRGNGYTVHSSCTNLADCMASVHHKISDKTEVGLMTTYNVQSSNPGLAVGTKTVLDGGAVVKAKVNQTGQIGLGYSENLRDGVKLSLSSLIEARNISTGGHKLGVSIEFES
12	Ancylostoma ceylanicum	YES	Internal	Obligate	Complex	Terrestial	NO	0	0	Voltage-dependent anion-selective channel protein 3	Chromadorea	A0A0D6M3V4	ANCCEY_02103	A0A0D6M3V4_9BILA	unreviewed	2 out of 5	283	MSPPTFADLGKSAKDLFNKGYNHGFLKVDSTTKAGDSKEVEFKTSASHNLGSGKLGGNLDVKYKIPAYGLTLTEKWNTENQLGTIIEVNEQFGRGLKLTFDSLYAPHAGKRTGKLKADWSLQTARITAEVGLTSAPVINAAGVFSREGWLFGAAASFDTSTNKLASTSLAFGHQTSNYTLHSFVVNSTDFGASLFHKVAHNVEIGTILGWKVGGSGADFGLATKYSPTRDLVLRAKLNNSSQIAMAATHSLSPDLKMTLSTQFNLTSNDHHKFGMGLEYEPSQ
13	Angiostrongylus costaricensis (Nematode worm)	YES	Internal	Obligate	Complex	Terrestial	YES	2	1	Voltage-dependent anion-selective channel protein 1	Chromadorea	A0A158PFH0	ACOC_LOCUS3409	A0A158PFH0_ANGCS	unreviewed	2 out of 5	296	MKYCRMSPPTFADLGKSARDLFTKGYNHGFLKVDATTKAGDNKEVEFKTSAAHNLGSGKLGGNLDVKYKIPSYGITLFLLMFGLTLIEKWNTENQLGTIIEVNEQFGRGLKLIFDSLYAPHAGKRTGKLKLDWAGQTARITAELGLTASPVINAAGVFSRDGWLFGAAATFETATNKVATTSLAFGHQTSSYTLHSFVVNSNDFGASLFHKVAPNVEVGTMLGWKVGGSGVEFGLASKYCPTKDLVLRGKLNNSSQVALALTNNLAPELKITLSSQFNLTSNDNHKFGLGLEYDPL
15	Anopheles aquasalis (Malaria mosquito)	NO	N/A	N/A	Complex	Mixed	NO	2	1	Voltage-dependent anion-selective channel protein 3	Insecta	T1DN92	N/A	T1DN92_ANOAQ	unreviewed	2 out of 5	282	MAPPSYSDLGKQARDVFNKGYHFGLWKLDVKTKTNSGVEFSTSGHSNQDTGKVFGSLETKYKVKEYGLNFSEKWNTDNTLTSEVSVENQLVKGLKVSFDGMFVPHTGSKTGRFKTAYTHDRVRVDADFNVDLSGPLVNASGVASYQGWLAGYQVAFDSQKSKITANNFAVGYSAGDFVLHTNVNDGREFGGLIYQRCNDRLETAVQLSWASGSNATKFGLGAKYDLDKDACVRAKVNNQSQIGLGYQQKLRDGVTLTLSTLVDGKNFNAGGHKLGIALELEA
260	Arion vulgaris	NO	N/A	N/A	Complex	Terrestial	NO	2	1	Uncharacterized protein	Gastropoda	A0A0B6YAV4_9EUPU	ORF17413	N/A	unreviewed	1 out of 5	282	MGPPSFSDLGKAAMDLFSKGYHLGVFRIDASTKTQNNIELSASIVSNRESGKVSGNVESKYKWSEYGLTFTENWTTENVITAEVKVEDQIAEGLELAVEVSFAPQSGEKTCTLKSEYQMEYLHVNGDVDLDLAGPNFTGAAVLGCEGWLAGYQLGYDTSQSKLTSSNFGFGYVDDDFSFTTVVDEGQEFTGAVYHKVNEKLEAAVMLSWATDSGNTTFGIGGRYNMDEDVSFGAKVDNESNIGFSYTQTLKNEVKFTISTLIDGKNISQGNHQVGFGIEFEA
261	Arion vulgaris	NO	N/A	N/A	Complex	Terrestial	NO	0	0	Uncharacterized protein	Gastropoda	A0A0B6YRB2_9EUPU	ORF31657	N/A	unreviewed	1 out of 5	282	MAPPSYSDLGKAARDVFSKGYNWGFFKFDAKTKTHNNVEFKASISSNRDTGKVAGNLETKYKWSDYGLTFTEKWNTENVLNTEIKIEDQIAEGLELAFDTSFAPQTGKKSGKIKSAYKMDYVNLNADVDFDFAGPTIHGAAVLGYEGWLAGYQLSFDSSKSKLTSNNFSFGFNAGDFSFTTHVNDGQEFVGFIHQKVSDNLEAAVNIAWASGTGNTSFAIGGKYKLDSDATFSAKVNNQSHIGLGYTQTLRDGVKLTVSSLIDGKNINQGGHKIGLGLEFEA
41	Bicyclus anynana (Squinting bush brown butterfly)	NO	N/A	N/A	Complex	Terrestial	NO	1	0	Voltage-dependent anion-selective channel protein 3	Insecta	A0A6J1NUN3	LOC112052285	A0A6J1NUN3_BICAN	unreviewed	2 out of 5	282	MSPPYYADLGKKSSDVFSKGYHFGVFKLDLKTKSESGVEFSSGITSNQESGKVFGSLSSKYAVKDYGLTFTEKWNTDNTLATDITIQDKIAAGLKVTLEGTFAPQTGSKTGKLKTSFANDTVAVNTNLDLDLAGPIVDVAAVLKYQGWLAGANTQFDTQKAKFSKNNFAFGYQTNDFALHTNVDNGKEFGGSIYQKVSDKLECGVSMKWTSGSSDTLFGVGAKFALDSDASLHAKLNNKSLVGLGYQQKLRPGVTLTLSAAIDGQNFNAGGHKVGVALELEP
42	Bombyx mandarina (Wild silk moth) (Wild silkworm)	NO	N/A	N/A	Complex	Terrestial	NO	1	0	Voltage-dependent anion-selective channel protein 3	Insecta	A0A6J2JIA6	LOC114242363	A0A6J2JIA6_BOMMA	unreviewed	2 out of 5	282	MAPPYYADLGKKANDVFSKGYHFGVFKLDLKTKSESGVEFTSGITSNQESGKVFGSLSSKFAVKDYGLTFTEKWNTDNTLATDITIQDKIAAGLKVTLEGTFAPQTGTKTGKLKTSFTNDTVAVNTNLDLDLAGPVVDVAAVLNYQGWLAGVHTQFDTQKAKFSKNNFALGYQSGDFALHTNVDNGKDFGGSIYQKVSDKLDCGVSMKWTAGSADTLFGVGAKYALDQDASLHAKINNKSLIGLGYQQKLRPGVTLTLSAAIDGQNFNAGGHKVGVALELEP
43	Bombyx mori (Silk moth)	NO	N/A	N/A	Complex	Terrestial	NO	1	0	Voltage-dependent anion-selective channel protein 3	Insecta	H9JHF8	101739703	H9JHF8_BOMMO	unreviewed	2 out of 5	282	MAPPYYADLGKKANDVFSKGYHFGVFKLDLKTKSESGVEFTSGITSNQESGKVFGSLSSKFAVKDYGLTFTEKWNTDNTLATDITIQDKIAAGLKVTLEGTFAPQTGTKTGKLKTSFTNDTVAVNTNLDLDLAGPVVDVAAVLNYQGWLAGVHTQFDTQKAKFSKNNFALGYQSGDFALHTNVDNGKDFGGSIYQKVSDKLDCGVSMKWTAGSADTLFGVGAKYALDQDASLHAKINNKSLIGLGYQQKLRPGVTLTLSAAIDGQNFNAGGHKVGVALELEP
257	Brachionus plicatilis (Marine rotifer) (Brachionus muelleri)	NO	N/A	N/A	Complex	Aquatic	NO	0	0	Voltage-dependent anion-selective channel 2	Eurotatoria	A0A3M7PU75_BRAPC	BpHYR1_025366	N/A	unreviewed	1 out of 5	324	MAPPQYSDLGKTAKDLFNKGYNYGTVKLDVKTKTQNNIDFNITGEHNIDFQKSLATLEAKYKSASQGLTFVEKWNTDNILKSEITLEDKLTQGLKVGLDTSFSPASGKYFVYLENKEASEAKEALNISIAYKFSNNFNARLRFSYSAKGKKTGVLKTSYKHDKFLFNTDVDLDLSGPVVHSSVVVGHLGWLFGLQTTFDSAKSQLTRSNFAVGYQGNDFTLHTNVNDGTEVGGSIYQRINSDLDMGVSLSWSSVNNQARFALAAKQQLHKTASVQAKVNNLSQIGLAYSQQLRDGVKLVLSTLIDAKNINGGGHKLGLGLELNA
44	Branchiostoma belcheri (Amphioxus)	NO	N/A	N/A	Complex	Aquatic	NO	1	0	Voltage-dependent anion-selective channel protein 2	Leptocardii	A0A6P4XU37	LOC109466786	A0A6P4XU37_BRABE	unreviewed	2 out of 5	284	MSATPPSYGDLGKSARDTFGKGYGFGFVKLDCKTTTSSGVEFSTSGTSNNETGKVGGELETKYKWKDYGLTFTEKWNTDNTLASEIKIEDQIAKGLSLTFDTKFSPSTGKKSGQIKTAYKMDYLNVNTEVDLDFAGPTIHGAAVLGYEGWLAGYQMSFDTAKSKLTRSNFALGYKTGDFQLHTNVNDGTEFGGSIYQKVNNNLETGVNLAWTAGSNNTRFGLAAKYTIDSKSSFRAKVNNSSQIGLGYTQEVRPGVKVTLSTLLDGKNFNQGGHKLGLGLDLEA
47	Brugia malayi (Filarial nematode worm)	YES	Internal	Obligate	Complex	Terrestial	YES	6	2	Voltage-dependent anion-selective channel protein 3	Chromadorea	A0A4E9ETX3	Bma-vdac-1 BM_BM5232	A0A4E9ETX3_BRUMA	unreviewed	2 out of 5	284	MFYPCYIDLGKAARELFTKGYNFGSLRVDACSRSGENQEVEFSSAAVHTVATGKLAGNFDVKYRMPSYGVVLTEKWNTENLLGTVVEIQDRFARGLKLTLDSWYAPHNGKRSGRVKAEWVNRNVTCNLDVGLDTGPHISFSGVTGLHGWLMGVQSAFDVSSSQVKSLSFAFGRVGTDYVLHSYVNDAREFGGSFYHSVAHNLEIGAMFSWMTGEPGARFGLAMKYCPTQDLELKAKVDHDSKLAFALTHHLSKRLKLTLSSQFGMASFSEGHKYGIGLNFHPCC
48	Brugia pahangi (Filarial nematode worm)	YES	Internal	Obligate	Complex	Terrestial	YES	7	3	Voltage-dependent anion-selective channel protein 3	Chromadorea	A0A0N4SXJ8	BPAG_LOCUS405	A0A0N4SXJ8_BRUPA	unreviewed	2 out of 5	314	MFISGYHTMFYPCYIDLGKAARELFTKGYNFGSLRVDACSRSGENQEVEFSSAAVHTVATGKLAGNFDVKYRMPSYGVVLTEKWNTENLLGTVVEIQDRFARGLKLTLDSWYAPHNGKRSGRVKAEWVNRNVTVHSFSRSFEFWCFQSILSTEHFCNLDVGLDTGPHISFSGVTGLHGWLMGVQSAFDVSSSQVKSLSFAFGRVGTDYVLHSYVNDAREFGGSFYHSVAHNLEIGAMFSWMTGEPGARFGLAMKYCPTQDLELKAKVDHDSKLAFALTHHLSKRLKLTLSSQFGMASFSEGHKYGIGLNFHPCC
49	Brugia timori	YES	Internal	Obligate	Complex	Terrestial	YES	8	3	Voltage-dependent anion-selective channel protein 3	Chromadorea	A0A0R3QQL6	BTMF_LOCUS8052	A0A0R3QQL6_9BILA	unreviewed	2 out of 5	338	MFRCDNQLNDERITRRRTSSFHSESVRNKWTVFVVLQIELTVVCTVLYLWGYHTMFYPCYIDLGKAARELFTKGYNFGSLRVDACSRSGENQEVEFSSAAVHTVATGKLAGNFDVKYRMPSYGVVLTEKWNTENLLGTVVEIQDRFARGLKLTLDSWYAPHNGKRSGRVKAEWVNRNVTCNLDVGLDTGPHISFSGVTGLHGWLMGVQSAFDVSSSQVKSLSFAFGRVGTDYVLHSYVNDAREFGGSFYHSVAHNLEIGAMFSWMTGEPGARFGLAMKYCPTQDLELKAKVDHDSKLAFALTHHLSKRLKLTLSSQFGMASFSEGHKYGIGLNFHPCC
50	Bursaphelenchus xylophilus (Pinewood nematode worm) (Aphelenchoides xylophilus)	YES	Internal	Facultative	Complex	Terrestial	NO	1	0	Voltage-dependent anion-selective channel protein 1	Chromadorea	A0A1I7S253	BXYV3_LOCUS3937	A0A1I7S253_BURXY	unreviewed	2 out of 5	282	MAPPTFADLGKAARDVFGKGYNHGLVKLDTTTRGNDNGTVEFKTSATHNLTSEQLAGTVDIKFKVPERGVTITEKLNTSGSLSTVLEVNDQFARNLKVTLDSVYVPNTGKRDATLKSEWFNDAARVNINLGLIGGPVALVSGVVGQNGWLAGAQGRFDVSTNELKNTSVAFGYQHPNYTIHSFCNDGKEFGGSLYHRVHKNVELGAQLGWTNGEEKVRYALGSTYKINPDLLLRAKVDNKAVVGLAATHALGPNVKASISTQFGLTTANSQNKLGVGIEYTP
51	Caenorhabditis elegans	NO	N/A	N/A	Complex	Terrestial	NO	0	0	Probable voltage-dependent anion-selective channel	Chromadorea	Q21752	vdac-1 R05G6.7	VDAC_CAEEL	reviewed	3 out of 5	283	MAPPTFADLGKSAKDLFNKGYNFGFLKIDSTTRAGDNKEVEFKSAASHNIGSGKLGGNLDVKYKIPQYGITLTEKWNTENQLGTVIEVNEQFGRGLKVTLDSLYAPHAGKRSGKVKLDWALPTARVTADVGVTSAPVINAAGVFSRDGWLIGAAATFDSSSNKLAATSLAFGHSTPQYTLHSFVINSTDFGASLYHKVASNVEVGTQLGWKVGGNGADYALATKYAPSRDLTVRAKVNSSSQVAVAATHSLSPALKLTLSTQFNLAANDAHKFGLGLEFDPSN
53	Camponotus floridanus (Florida carpenter ant)	NO	N/A	N/A	Complex	Terrestial	NO	9	3	Voltage-dependent anion-selective channel protein 1	Insecta	E2A4M3	EAG_11615	E2A4M3_CAMFO	unreviewed	2 out of 5	286	MEVPSFADLGKNARDVFKTAYHQGKGLIKLNVKTKSAKRFQMTSDTTLNFEASKLSGLMETKYKTDAGALLLKWTTEGVLLLGYEFNGLLMKGVDLLSECAYNPQTSAKSVKVGSQFANERINARCEISNDLNSGTSLLGTIVVKCRDLLLGYRAGYETAVNKVTKNDIGLVYGCSDVDLHFRCTCIPHEYGLSVWCKVNPDLDVAANGIYARRGDMQKWIVGAAAKCKIDDRSTLRFKANTDLQLATSLLQKLNDGVVLILSFNIDCGNIIRGGHKVGLALNVEA
242	Camponotus floridanus (Florida carpenter ant)	NO	N/A	N/A	Complex	Terrestial	NO	4	1	Voltage-dependent anion-selective channel	Insecta	E2ARX6	EAG_05006	E2ARX6_CAMFO	unreviewed	1 out of 5	283	MSPPTYNDLGKNARDVFGQGYHYGVLKLDVKTKTNSDVEFSCGGISNQDTGKVFGNLETKYKFKEYGLLFNEKWNTDNTLSTEVTLANQLISGLTLGYCCTFSPQSGSKTGKLKATYKHENAAITSDFDLSLSAGPLIYSSAVVGYQGWFGGCQIGFDSQRNKLIRNNFAVGLAASDFVLHTSVDNGQEFNSSIYHKVKPELEGAINLAWNAAHNVTNFAIGAKYNLDSDASVRAKVNSNLQVGLGYQQKLREGVTLTLSTSIDGKNFGSGGHKYGVALDLQA
54	Candida albicans (strain SC5314 / ATCC MYA-2876) (Yeast)	NO	N/A	N/A	Simple	Terrestial	NO	0	0	Mitochondrial outer membrane protein porin (Cytoplasmic antigenic protein 4)	Saccharomycetes	P83781	POR1 CAALFM_C104100CA CaO19.1042 CaO19.8644	VDAC_CANAL	reviewed	3 out of 5	282	MAPAAYSDLSKASNDLINKDFYHLSTAAVDVKTVAPNGVTFTVKGKTTKDDTISASVDAKYLDKATGLTLTQGWNNANALNTKIELSELLTPGLKGELDTSVVPNGARNAKLNFFYQQSAVNARLFFDLLKGPIATADLVVAHDGFTAGAELGYDISSAKVNKYSVGVGYANLNYGLAATATSNLSVFSAAYFHKVSPLVQVGAKATWDSIKSSNVNVEFATKYALDNTSFIKAKIADSGLTALSYTQELRPGVKLGLGASFDALKLAEPVHKLGFSLSFAA
56	Chilo suppressalis (Asiatic rice borer moth)	NO	N/A	N/A	Complex	Terrestial	YES	4	2	Voltage-dependent anion-selective channel protein 3	Insecta	A0A3S2P9W8	evm_009836	A0A3S2P9W8_CHISP	unreviewed	2 out of 5	356	MSIFESLFSLEILRYFKLIPSVNAAIIKETVPCIRSDGTLSQKVICKDDEGNRVNCSSSWDEDDSELTGEIAPKMAPPYYADLGKKANDVFGKGYHFGVFKLDLKTKSEAGVEFTSGIVSNQESGKVFGSLSSKYAVKDYGLTFTEKWNTDNTLATDITIQDKIAAGLKVTLEGTFAPQTGSKTGKLKSSFANDTVAVNTNLDLDLAGPIVDVAAVLSYQGWLAGAHTQFDSQKAKFAKNNFALGYQSNDFALHTNVDNGKEFGGSIYQKVSDKLDCGISMKWTSGSSDTLFGVGAKFALDQDASLHAKVNNKSLIGLGYQQKLRPGVTLTLSAAIDGQNFNAGGHKVGVALELEP
57	Cinara cedri	NO	N/A	N/A	Complex	Terrestial	NO	2	1	Voltage-dependent anion-selective channel protein 3	Insecta	A0A5E4MD32	CINCED_3A021792	A0A5E4MD32_9HEMI	unreviewed	2 out of 5	281	MAPPSYSDLGKAARDVFNSGYVFDVLKLDLKTNQNVEIKAGGTQHLTSGAVNANLETKYVVNKSKYLFTFVEKWNTNDIMTSEASISGLLPGVKVSTDGTFDRKKQTKVVRVKSEYKNDLISLNLDTEFKALKPVITASAVLAYNGWLGGLNVKYSTSDNVLQSNHVALSYIAKQFVFTTTVNDNKIFGGSVFQKLSDQLDLGLQVSWSSENNDSSLAIGTQYQLNKEVKLRAKINNKSQLCLGSGIKVKDGVTLSLASLFECRQFNQGGHKFGIGLELAL
58	Ciona intestinalis (Transparent sea squirt) (Ascidia intestinalis)	NO	N/A	N/A	Complex	Aquatic	NO	4	1	Voltage-dependent anion-selective channel protein 2	Ascidiacea	F6YA02	LOC100184654	F6YA02_CIOIN	unreviewed	2 out of 5	283	MPVPPQYTDLGKSAKDLFEKGFGYGFAKVDLKTKTSTGVEFTTKGASCNESGNINGSLETKYKQPKHGLTFTEKWTTDNNLSTEVAIEDQIATGMKLTLCTSFAPNTGKKSGALKTAYKRDYINCNLDTDFNFAGPTLQGACVFGYEGWLAGYQFAFDTNKSALTKNNVAVGYNGADFQLLTTMNDASEFGGSIYQSVNKNLATGIQLSWSAGQNNTKFGVATKYNIDADAALNAKVNNVGQVGFGYSHQLRKGVKLTLSSLVDAKNLNGGGHKLGLGVEFEV
59	Ciona savignyi (Pacific transparent sea squirt)	NO	N/A	N/A	Complex	Aquatic	NO	4	1	Voltage-dependent anion-selective channel protein 2	Ascidiacea	H2Y8G3	N/A	H2Y8G3_CIOSA	unreviewed	1 out of 5	292	IVLLFSKYLSMPVPPQYTDLGKSAKDLFEKGFGYGSTKVDLKTKTSTGVEFTTKGSSCNESGNLNGTLEMKYKQPKHGMTFTEKWTTDNNLSTEVAIEDQIATGMKLTLCTSFAPNTGKKSGSLKTAYKRDYINCNLDTDFNFAGPTLQGAAVFGYEGWLAGYQIFDTNKSVLTKNNVAVGYNGSDFQCLSTMNDGSEFGGSIYQSVNDKLAVGVQLSWSAGQNNTKFGAAAKYNIDSDASISAKANVVGQVGFGYSHKLRQGVKLTLSSLVDAKNLNGGGHKMGLGLEFEV
263	Clytia hemisphaerica	NO	N/A	N/A	Simple	Aquatic	NO	1	0	Uncharacterized protein	Hydrozoa	A0A7M5X265_9CNID	N/A	N/A	unreviewed	1 out of 5	283	MAPAKFGDLGKEAKDLINKNFHFGLIKFEGKTKTKNGVEFTTEGSHYTDTGNVNGSLETKFKNADYGVTFTEKWTTENIISTNISIDDKIAKGLKVDFDTTFAPITGKKTAKVKTAYKHENVHATGDVDLNFAGPSINGSAVFAYKGWHAGYQASYDTGSAKLTANNASLTYKDGDFVVHSAINDGSKYVGSIHHQVKPELSAAAMLQWASGSKDPASLTVCGRYDIDGETFMKAKLDNQLHLGISYVQNLRPGVQLTMSSLINAKSLENGGHKLGLSLNLSA
61	Corethrella appendiculata	NO	N/A	N/A	Complex	Terrestial	NO	3	1	Voltage-dependent anion-selective channel protein 3	Insecta	U5EXM9	N/A	U5EXM9_9DIPT	unreviewed	2 out of 5	282	MAPPAYSDLGKQARDIFNKGYHFGLWKLDCKTKTNSGVEFNTAGHSNQDTGKVFGSLETKYKVKEYGLTFSEKWNTDNTLTSEVSVENQLVKGLKLSFDGSFAPQTGSKTGRFKTSYSHDKVRLDADVNVDLAGPLVNASGVFAYQGWLAGYQTAFDTQKSKVTANNFGLGYSTGDFVFHTNINDGREFGGLIYQRCNDRLETGVQLSWASGSNTTKFGLGAKYDLDKDACVRAKVNNASQIGLGYQQKLRDGITLTLSTLIDGKNFNAGGHKIGVALELEA
62	Cuerna arida	NO	N/A	N/A	Complex	Terrestial	NO	2	1	Voltage-dependent anion-selective channel protein 3	Insecta	A0A1B6G7T5	g.21870	A0A1B6G7T5_9HEMI	unreviewed	2 out of 5	281	MAPPTYGDLGKSSRDVFGKGYHFGLWKLDVKTKTSSGVEFSTGGVSNQETGKVFGTLETKYKLKDYGVTFTEKWNTDNVLVTEVSAQDFMKGVKVSLDTSFKPQTGDKSLKAKTEFRNQTASVNCDLDFKAGAPVVNAAAVLGYNGWLAGYSTKFDSQKSKITGNNFALGYAAGDLVFHTSVDNGQEFGGSIYHKVNPNFETAVNLAWSAGNNDTRFGIGCKYNLDHDTAVRAKVNNASQIGLSYSQKLREGVTISLSTLIDGKNFNEGGHKVGFSLELEA
243	Danaus plexippus plexippus	NO	N/A	N/A	Complex	Terrestial	NO	1	0	Voltage-dependent anion-selective channel protein 3	Insecta	A0A7I0ZDA7	LOC116771078	A0A7I0ZDA7_DANPL	unreviewed	1 out of 5	282	MAPPQYADLGKKANDVFSKGYHFGVFKLDLKTKSESGVEFTSGITSNQESGKVFGSLSSKYAVKDYGLIFTEKWNTDNTLATDITIQDKIAAGLKVTLEGTFAPQTGSKTGKLKSSFANDTVAINTNLDLDMAGPIVDVAAVLKYQGWLAGAHTQFDSQKAKFAKNNFAFGYQTNDFALHTNVDNGKDFGGSIYQKVSDKLDCGVSMKWTSGSSDTLFGVGAKFALDQDASLHAKINNKSLIGLGYQQKLRPGVTLTLSAAIDGQNFNAGGHKVGVALELEP
64	Diaphorina citri (Asian citrus psyllid)	NO	N/A	N/A	Complex	Terrestial	NO	4	1	Voltage-dependent anion-selective channel protein 3	Insecta	A0A1S4EPN2	LOC103520845	A0A1S4EPN2_DIACI	unreviewed	2 out of 5	265	MAPPLYGDLGKHARDLFSKGYNIDVIKIDLKTKTDSGVEFNSGGTAQLESGKIFGTLESKYKAKNYAGLTFSEKWNTDNVLTTEVSSNIIDGARLAANTSFAPQTGDKTVKLSGEYKNSLAAVNLESEFKSLNPVISAAGVLGYNGWLCGYSLKFDSKDAKLKANRLSLGFVGSDFVFHTNVDDGKLFGGTVYQKLGPKLETGVQLAWSSESNDTKFAFGCKYDLENQASVRAKVNNASQIGLGYSQKLNDGELFCCIASQWTSI
65	Dictyostelium discoideum (Slime mold)	NO	N/A	N/A	Simple	Terrestial	NO	0	0	Mitochondrial outer membrane protein porin (Voltage-dependent anion-selective channel protein) (VDAC)	Eumycetozoa	Q01501	porA porN DDB_G0271848	VDAC_DICDI	reviewed	4 out of 5	275	MNPGLYADLTKPTADFIKKDFAETFKLDTTFKGKYGSIVAVTDIKDSGVVASIQPKADFTKYLGKVSNGNFTVDTNGVKKGEFTIENIIPGLKAVANGDSKQNFSTEFQYKKDKIAFTLFGHNNKSFNTSLAFLINPTFSVGVQAEGNAKNTLKNVNATITIRPRPDVFVSIVDRFMDKQILLSTLYTATSKLSFAGDVTVDLKASEKAPSFNVGTQYKIDSASLLKAKVNNNRKVNISYIYNTSNNTKFVLGWNVNTKNFKQGNTFGATVNLTL
66	Dinothrombium tinctorium	NO	N/A	N/A	Complex	Terrestial	YES	3	1	Voltage-dependent anion-selective channel protein 3	Arachnida	A0A3S3QSL3	B4U79_12316 B4U79_13362 B4U79_14120 B4U79_15628	A0A3S3QSL3_9ACAR	unreviewed	2 out of 5	282	MAPPCFGDLGKQARDLFTKNYHLGIIKLDVKTKTPSGVEFAVNGTSNNDTGRVTASLETKHTLKEYGLTLKEKWNTDNTLNTEITLEDKLMKGVKVGLNGSFAPQSGKKTGNFKSAFKHEFVHVNGDVDMDYAGVLLHGAVVLGYQGWLAGAQLSFEPSKNKLSKTNFSIGYQTPEFVLHTSLNDGQEFTGSVYQRVNEKLESGIQMAWSSANNTTRFGLGCVYKFDDDTSLRGKVNNNSQIGLGFTHRLRRGISLTLCALIDGKNFNQGGHKLGMGFELEA
67	Dracunculus medinensis (Guinea worm)	YES	Internal	Obligate	Complex	Terrestial	NO	1	0	Voltage-dependent anion-selective channel protein 3	Chromadorea	A0A0N4UIW1	DME_LOCUS1829	A0A0N4UIW1_DRAME	unreviewed	2 out of 5	286	MQKMSVPSYAELGKDARDLFNKGYNFGFLKVDTTSRSSGDTNVEFRTSAAHTIASGKIFGNLDIKYKIPNYGMTLTEKWNTDNMLGTIIEVRDQFAKGLTVILDTCYAPHAVKHSGKIKMEWANRNAKLNADMSVDGGPLFNLSAVVNREGWLLGAHAVFDVARNKFLGTNLAFGRQGIDYTLHSYVNNSREFGGSLIHRAAHNVYLGAQLGWNLGEPNTRFGLAVFYRPSKDLELRAKVSNESQIALAATHYLSNQLKLTFSTQFGLSEPYSGGHKLGMGLEFSP
216	Drosophila melanogaster (Fruit fly)	NO	N/A	N/A	Complex	Terrestial	YES	5	2	MIP04751p (Uncharacterized protein, isoform A) (Uncharacterized protein, isoform B)	Insecta	Q9VKP4	CG31722-B CG17139-RA CG31722 Dmel\CG17140 CG17140 Dmel_CG17140	Q9VKP4_DROME	unreviewed	2 out of 5	361	MTNMKQRLRNLFRRNKMRARPTTVASDANKEQPEPPKQEPSKQKKTKQDASKQEPPKQEEPEKPPKEVEVEIIPSPTSEGEMPTYFHVGALAKDCLINGFKIGAWQMHCSTRTDNDFYLNTFGEGYPTMKNVFGGMEVFKEVGNYSTSLGWFTNNDLLSEIAVRGMNFGSRLYGLLKSTIGTKDEVSFQTKLKCGLERDPVKVELVVPLYNEPLFLGYVLVAPVENWVLGYRTEYNFDEKGFDKHALCLGYNNGRTEVGLKLENFEDLRGSIFQRIGEAWAFAIKTNLYSSENVKQFAIGVQYDFQNGTMVKAKLREDSRMGFVYQSKIGENIDVGYHLAFDGVDPIGGAHRIGVSWGFHC
217	Drosophila melanogaster (Fruit fly)	NO	N/A	N/A	Complex	Terrestial	YES	5	2	Uncharacterized protein	Insecta	Q9VKP3	CG31722 CG31722-A Dmel\CG17139 CG17139 Dmel_CG17139	Q9VKP3_DROME	unreviewed	2 out of 5	340	MPMRERIRNLFRRNKRKRAASDYLEPHDEGGGNVQDNRSAEEDKEENKVEMLPPPPMEGEMPSYFHVGLLAKMCLIHGYTIGRWKLQCTSKTEKDFYLSSFGEGYPTWNTVYGGLEAYKESGNFHASLAWLSDGDLLSDLGVHGDGLGGTWSTVLKSMVSYPEGRKFQCKLKCGFDRNPGKVEMYIPIYKEPLLMGYIMMQPVKNYLLGYRTVFNVEDRDFNMHAFCGGYSNDVTEVGLKFENFKALRGSIFQRIGEKWAVALKANLYGNVSAKSVSIGGQYEWEPGSMLKAKVRGDSRIGLIFQKKLREDIEVLFHVGFEGSDPINGKHKFGSSWYFNM
215	Drosophila melanogaster (Fruit fly)	NO	N/A	N/A	Complex	Terrestial	NO	4	2	GH26960p (Porin2, isoform A) (Porin2, isoform B) (Voltage-dependent anion-selective channel protein 2)	Insecta	Q9VKP2	Porin2 BEST:LP07660 Dmel\CG17137 DmPorin2 LP07660.3prime Porin 2 porin 2 Porin2 _z FBgn0069354 CG17137 Dmel_CG17137	Q9VKP2_DROME	unreviewed	3 out of 5	293	MAAKTPTYPDLGKLARDLFKRGYHPGIWQIDCKTLTNSGIEFFTTGFASQDNSKVTGSLQSKYKIEDQGLTLTERWNTENWLFGEIMHRDKLAQGLMLAVEAKFQPGSNEADGKFKMGYAQDNFNFLADIGLNSEPILNCSLVVGHKEFLGGVGTEFDVGNTELKGWKVALGWTNETATLHGELKNGDTWLASLFYKASEKIDAGIEVTKGAGGGEAAEGEQQGGDVVVNLGMIYHLEEDALVRAKVNNLVELGLGYEQKLRDGITASISAVLDCNNFKDGNHRFGVGIALQC
87	Drosophila melanogaster (Fruit fly)	NO	N/A	N/A	Complex	Terrestial	NO	0	0	Voltage-dependent anion-selective channel (DmVDAC) (Porin)	Insecta	Q94920	porin POR-1 VDAC CG6647	VDAC_DROME	reviewed	5 out of 5	282	MAPPSYSDLGKQARDIFSKGYNFGLWKLDLKTKTSSGIEFNTAGHSNQESGKVFGSLETKYKVKDYGLTLTEKWNTDNTLFTEVAVQDQLLEGLKLSLEGNFAPQSGNKNGKFKVAYGHENVKADSDVNIDLKGPLINASAVLGYQGWLAGYQTAFDTQQSKLTTNNFALGYTTKDFVLHTAVNDGQEFSGSIFQRTSDKLDVGVQLSWASGTSNTKFAIGAKYQLDDDASVRAKVNNASQVGLGYQQKLRDGVTLTLSTLVDGKNFNAGGHKIGVGLELEA
104	Enterobius vermicularis (Human pinworm)	YES	Internal	Obligate	Complex	Terrestial	YES	2	1	Voltage-dependent anion-selective channel protein 3	Chromadorea	A0A0N4VFS4	EVEC_LOCUS9011	A0A0N4VFS4_ENTVE	unreviewed	2 out of 5	283	MAPPCFADLGKSARDLFDKGFNVGLLKVESTTTSKSGEAIEFKTTATHATATKHFLGNLDVKYKIPSYGLTLTEKWNTDNVLGSVLEIKDQFARDLKVTLDTSYRPQTGKRSGKLKGEWQRDNMTVNFDMIVDAAPIVNASVVMERNGWMLGIASSLDTASSKIGNTDFAFAKDGHDYSLFSFVRNGNRFGASLYHKVAKNVEVGAHLGWTTGDNAARFGLAAKYCPSRELELKAKVNNESKLAISATHYITDKLKLILSTQFGIADLKDTGHNVGFGIEYKP
105	Eriocheir sinensis (Chinese mitten crab)	NO	N/A	N/A	Complex	Aquatic	NO	3	1	Voltage-dependent anion-selective channel protein 3	Malacostraca	D9IG67	N/A	D9IG67_ERISI	unreviewed	2 out of 5	282	MAPPVYSDLGKSARDVFGKGYHFGVLKLECKSKTSTGVEITAGGSNALESGKVAGNLETKYKVKEHGLTFTEKWNTDNTLNTEVALEDKVSKGLKLVLNTTFAPQSGKKSGVLKSTYKTDALSLNLDSTLDLGGPVVNGAAVANYKNWLVGYQMSFDTAKSKLTKNNFAVGFTNPDFILHTYANDGAEFGGSLFHKINPELEGAVDLACSAGSNTTRFSIGCKYALDKDAALRAKVNNSAQVGLGYQQKVKDGITLTLSTLIDGKNFNQGGHKVGLALELEA
107	Fasciola gigantica (Giant liver fluke)	YES	Internal	Obligate	Complex	Terrestial	NO	3	1	Voltage-dependent anion-selective channel protein 3	Trematoda	A0A504YMY8	FGIG_08900	A0A504YMY8_FASGI	unreviewed	2 out of 5	282	MVTSFKDLGSSARELFDKHFKYGFVNFDFKTKTKNDIAVNCGGKHDTKSQQITGYLESKLKPTKGVSIKTKVDSNWVVVTDVEVEKKVHEGLSHNALATVETESGKKSLQLKNKFKNDMVNVGLDMDFHSKYPQMTGSFVVPVPHFEAFVLGAQGTIDTEPFKLKKHVYTLGFKQDDLRLTASLIDHANIDLSVYQEHKNMEMAFKVGWKKETRESSFAAALQYKISSKSKVKVKIDNNCMVGLMYKLKLDSDTKVYLCSEFDGKNLESGGHRYGLQFSYGD
106	Fasciola gigantica (Giant liver fluke)	YES	Internal	Obligate	Complex	Terrestial	NO	5	2	Voltage-dependent anion-selective channel protein 1	Trematoda	A0A504YZC1	FGIG_02916	A0A504YZC1_FASGI	unreviewed	2 out of 5	280	MAPPVFGDLGKDARELLTKHYYFGILNTKLSSSLRDFKFTNSINQNFKTKTIGSSLESKLKVPEYGATLTNKWSSGNVLDCEVCIEDKVYPGLKQTFKYSRETFTSASTATVMNSLKSDNYNAQMDMFFKSAIPDLSPSLVISHSGYLAGVEMKLDCTNRLVQRANFAVGYAVQDFAFHGLISNWGKRFSASLSQRINDRLEMAGSVSWSRENEEVAWSVGTKFVLDDENKHFLKAKLDHLARISLSLTTYFTKDLQFTLCGLFNGPEMPQLGMGVELEC
110	Fasciola hepatica (Liver fluke)	YES	Internal	Obligate	Complex	Terrestial	NO	3	1	Voltage-dependent anion-selective channel protein 3	Trematoda	A0A4E0REE6	D915_006793	A0A4E0REE6_FASHE	unreviewed	2 out of 5	282	MVTSFKDLGSSARELFDKHFKYGFLNFDFKTKTKNDIAVNCGGKHDTKSQQITGYLESKLKPTKGVSIKTKVDSNWVVVTDVEVEKKMHEGLSHNALATVETESGKKSLQLKNKFKNDMVNVGLDMDFHSKYPQMTGSFVVPVPHFEAFVLGAQGTVDTEPFKLKKHVYTLGFKQDDLRLTASLIDHANIDLSVYQEHKNMEMAFKVGWKKETRESSFAAALQYKISSKSKVKVKIDNNCMVGLMYKLKLDSDTKVYFCSEFDGKNLESGGHRYGLQFSYGD
108	Fasciola hepatica (Liver fluke)	YES	Internal	Obligate	Complex	Terrestial	NO	5	2	Voltage-dependent anion-selective channel protein 1	Trematoda	A0A4E0RUR4	D915_004401	A0A4E0RUR4_FASHE	unreviewed	2 out of 5	280	MAPPVFGDLGKDARELLTKHYYFGILNTKLSSSLRDFKFTNSINQNFKTKTIGSSLESKLKVPKYGATLTNKWSSGNVLDCEVCIEDKVHPGLKQTFKYSREAFTSASTATVMNSLKSDNYNAQMDMFFKSAIPDLSPSLVISHSGYLAGVEMKLDCTNRLVQRANFAVGYAVQDFAFHGLISNWGKRFSASLSQRINDRLEMAGSVSWSRENEEVAWSVGTKFVLDDENKHFLKAKLDHLARISLSLTTYFTKDLQFTLCGLFNGPEMPQLGMGVELEC
111	Folsomia candida (Springtail)	NO	N/A	N/A	Complex	Terrestial	NO	3	1	Voltage-dependent anion-selective channel protein 3	Collembola	A0A226ESP9	Fcan01_04540	A0A226ESP9_FOLCA	unreviewed	2 out of 5	284	MAPPSYSDLGKSTRDIFSKGYHFGLFKLNCKASTVGGVDISTGGTHSLDEGKVFGDLETKYKFPAYGVTLTEKWNTDNLLVTEISCQDKLVEGGKVAVEGVFSPDSGKKSGTLKSSYKSPNATIDVDVSGGDAKSLLVNGAVVLGYQGWLGGYQLTFDTVEGVLKKNNFAAGYSAGDFQINTNIDNGETFAGSLYQRVNNRLEAGVQLSWTAGGESTTRFGLGARYLLDPCTAVRAKVNNQSQVGLGFEQKLRQGITLTLSTFIDGKNFKAGGHKIGLALELEQ
222	Folsomia candida (Springtail)	NO	N/A	N/A	Complex	Terrestial	YES	11	4	Voltage-dependent anion-selective channel protein 2	Collembola	A0A226EHK7	Fcan01_09873	A0A226EHK7_FOLCA	unreviewed	1 out of 5	281	MSQPTYEDLGKACKDFFNKGYHLNIFKLTAKKPRAYLDIDTTITCTHKFEDQTSVCEYENKYQYPQWGITTSAKIDTTNLLSWKVDICDKIARGLKLSVDGQFNLDSAAKLAKVNATYKVDQATMDLGFQGGDESNLLVNGSVVGGYKGFLGGYQFSVDTNDRTMKKNNVAFGYCGNGWNIHANMDNAETISSIVHYRMKNNMEVALNGSYTSGDDSKTRYGLGFKYLANPCTAFKAKIDNTKTVTLGCEMKVTDAACLTLCAECDGSNAGKVGCALEFGQ
256	Fonticula alba (Slime mold)	NO	N/A	N/A	Simple	Terrestial	NO	3	1	Uncharacterized protein	Rotosphaerida	A0A058Z9T0_FONAL	H696_01932	N/A	unreviewed	1 out of 5	288	MAVPPKFADVGKIYRDLLDKDFPKHGLKVEANVNAEPLTVTATGTHTDGKIVAADLKFKYTDKAKGITFTNLVNTSSDLKSTFEAKNFLVKGATFELEGLFNPNKNCRNLKLVTGFSQAHINTDLTVALAHADKCTSNVTLNAVTNYDRVLLGVSANVDLSDKKFNLNKLNTAGSFLGNGYEVSVGTEAAGCAVPKNLSVSFVKDVVPRELTIGSSAKYTFDKKEVKLDLASRIALSPNAYLKAKVDSTGVAGVVYSQLIRPEVRMTVGGTVNKTLADSRVGVTFVYN
113	Frankliniella occidentalis (Western flower thrips) (Euthrips occidentalis)	YES	External	Obligate	Complex	Terrestial	YES	5	1	Voltage-dependent anion-selective channel protein 3	Insecta	A0A6J1RZA3	LOC113202320	A0A6J1RZA3_FRAOC	unreviewed	2 out of 5	282	MAPPSYNDLGKCARDLFNSGYHFGLLSLNLKTKTKNGVEFTSGGNAAHDTGKVTSSLQSKYNVKKYGLTFVEKWNTNNVLTTEVSMEDYLVKGLKVAFDSSFAPQTSKKTGSISSAFKNDCCAVNCNVDLLNGAPQVLASTVVAYNGWLAGYQTKVDAQNTKVTMNNIALGYSTQDFTFHTNVNDGQQFGASLYQKAKPDLETGVQLSWKMGSNDTTFGIACKYQLDNDASVRAKVNNNSQVGLGYQQKLRDGVTLTLSTMIDGKNFNQGGHKLGLALEFST
114	Galleria mellonella (Greater wax moth)	NO	N/A	N/A	Complex	Terrestial	NO	1	0	Voltage-dependent anion-selective channel protein 3	Insecta	A0A3G1T1A5	VDAC LOC113515995	A0A3G1T1A5_GALME	unreviewed	2 out of 5	282	MAPPYYADLGKKANDVFGKGYHFGVFKLDLKTKSESGVEFSSGITSNQESGKVFGSLSSKYAVKDYGLTFTEKWNTDNTLATDITIQDKIAAGLKVTLEGTFAPQTGSKTGKLKSSYANDTVAINTNLDLDLAGPIVDVAAVLKYQGWLAGVHTQFDSQKAKFAKNNFALGYQTRDFALHTNVDNGKDFGGSIYQKVSDKLDCGISMKWTSGSSDTLFGVGAKFALDQDASLHAKINNKSLIGLGYQQKLRPGVTLTLSAAIDGQNFNAGGHKVGVALELEP
268	Gracilariopsis chorda	NO	N/A	N/A	Simple	Aquatic	NO	4	1	Voltage-dependent anion-selective channel	Florideophyceae	A0A2V3J559_9FLOR	BWQ96_01679	N/A	unreviewed	1 out of 5	293	MVKLYKDLGKTAKKLLNDDFICGEKKIQLKTKTDSGMTYTTTGKLLSKVETIAPKDDKDTPKEQLIETLCGDLSCKYKLSGATMTTKLFTSGMLTQEVELENTGVKGLKLNVLGLLGEKQSLLATAEYIHPHVSFVAKADALAKAAVTSSMTVGMHGITAGVQGTLDIESKNVNKVDAILNYSSGKEHEATVMLMDKGKKAKFAYSHVRNSDFSVAAEFEYNRDKDSKELAMGTKYEVDRDTTLKTKITSGGSFSVSYIQDIRANTTLTICSNFNVIGDKKPSHRFGLALVIE
269	Gracilariopsis chorda	NO	N/A	N/A	Simple	Aquatic	NO	1	0	Mitochondrial outer membrane protein porin 3	Florideophyceae	A0A2V3IUV5_9FLOR	BWQ96_04351	N/A	unreviewed	1 out of 5	288	MSSSAPPPKPQMKQYSDIGKIAKKLLTDDYIFTNKLKVTSMTPDGISYTITGVHNSKIEQIDAEISGKCKVKGVDFTGKAFTNGKLPTLEVKYNTTDAQGRKATLTGLFGKELRTGTAELLGGPVGVKIAGDAVSSDVYGSLAVALTSDKYDGFIIAGAESSYNINAKELGKTSYGLSLFDGKESEVSLHATNRMQKAMLSYSHHVRHGFSAAAQIQHDFPEKRTQIALGAAYRLDGATAVKGKVDMDGFVALTYLQDIRPNTKLIMSSKFDPSKLDNAKVGVSLTVE
116	Graphocephala atropunctata	NO	N/A	N/A	Complex	Terrestial	NO	2	1	Voltage-dependent anion-selective channel protein 3	Insecta	Q1W290	N/A	Q1W290_9HEMI	unreviewed	2 out of 5	281	MAPPTYGDLGKNARDVFGKGYHFGLWKLDVKTKTSSGVEFSTGGVSNQETGKVFGTLETKYKLKDYGVTFTEKWNTDNVLVTEVSAQDFMKGVKVSLDTSFKPQTGDKSLKAKTEFRNQTASVNCDLDFKAGAPVINAAAVLGYNGWLAGYTTKFDAQKSKITGNSFALGYAAGDLVFHTSVDNGQEFGGSIYHKVNPNFETAVNLAWSAGNNDTRFGIGCKYNLDHDTAVRAKVNNASQIGLSYSQKLREGVTISLSTLIDGKNFNEGGHKVGFSLELEA
255	Guillardia theta (strain CCMP2712) (Cryptophyte)	NO	N/A	N/A	Simple	Aquatic	NO	3	1	Uncharacterized protein	Cryptophyceae	L1JU10_GUITC	GUITHDRAFT_161460	N/A	unreviewed	1 out of 5	275	MAPPKFKDLGKKGNDLLGEDYDFDHKFEVKSKLANGIEIKSTIKQSAKDGMLSAVLEGKRSVMNMDCTLKTTHQMEPSLAVEHSKLLPGLKLRLDTDSKLNSTLAADYKLDNLMITSKINPAKANIDIDAAFGLGSLNAGVKTAYNYGKGSLATPELSAEFKVDAYSVQVGCKNFGESISGVVHTEISKGTEVALSFEQTSKNKNTDLNLAIGAAWQIDKDSSFKAKVDKDAMMCVSYVQQVRPDLKIKVAGQIQAAKLTAGNAHRFGITALWNM
117	Hadrurus spadix	NO	N/A	N/A	Complex	Terrestial	YES	7	2	Voltage-dependent anion-selective channel protein 3	Arachnida	A0A1W7RAX4	N/A	A0A1W7RAX4_9SCOR	unreviewed	2 out of 5	282	MAPPCFSDLGKQARDIFNKNYHFGLVKLECKTKTKSGVEFTVSGNSNNDTGRVSASLETKYKLTEHGIIMKEKWNTDNTLATEVSVEDLGLKGLKLAFDTTFAPLSGKKTGTLKTAFKNDCMHLNTDVDFDFAGPIVQSAAVVCYQGWHAGTQLGFDTGKNKLTRTSFALGYTAGDFMLNTHVNDGQEFGGTLSQIISGKLETAVQLSCTAGSNSTQFGLGCVYKLDCDTLLRAKVNKSGQIGLGFTHRLRDGIQLHLSTMIDGKNFNQGGHKLGLGLDLSA
118	Haemaphysalis longicornis (Bush tick)	YES	External	Obligate	Complex	Terrestial	YES	4	1	Voltage-dependent anion-selective channel protein 3	Arachnida	A0A6H2A6L2	N/A	A0A6H2A6L2_HAELO	unreviewed	2 out of 5	282	MAPPCYADLGKQARDLFNKNYHFGVVKLDCKSTTKTGVEFNVSGTSLNDTGKVNASLETKYKVPEYGLTLKEKWNTDNTLATEICSEEKLARGLKVAFHANFAPQTGRKSGALRTAYKLDNLHFNGDIDLGPPGPVAHGAAVLHYQGWLAGGQVSFDTTKNRLSKTNFAVGFQGGDFVLHTNVNDGQEFQGTVFQRVNPNLQAGVQLAWTAGTNTTRFGLGCVYELDGETSVRAKVNNSGQIGLGFTHRLRPGISLTLSTMLDGKNFNQGGHKLGLGLDLSA
119	Haemonchus contortus (Barber pole worm)	YES	Internal	Obligate	Complex	Terrestial	NO	0	0	Voltage-dependent anion-selective channel protein 3	Chromadorea	W6NWY9	HCOI_01573900	W6NWY9_HAECO	unreviewed	2 out of 5	282	MAPPTFADLGKSAKDLFNKGYNHGFIKVDTTTKAGENKEVEFKTSAAHNLGSGKLGGNLDVKYKIPSYGLTLTEKWNTENQLGTIIEVNEQFGRGLKLTFDSLYAPHAGKRTGKLKADWSLNTARITGEVGITAAPVINAAGVFGRDGWLFGASATFDTSSNKVSTTALAFGHQTSHYTLHSFVVNSTDFGASLFHRVSPNVELGTMLGWKVGGNGADFAVAAKYSPTRDLTLRGKVNNSSQVALAVTHSLSPDLKTTLSSQFNLSSSDVHKFGMGLEYEPL
120	Haemonchus placei (Barber's pole worm)	YES	Internal	Obligate	Complex	Terrestial	NO	0	0	Voltage-dependent anion-selective channel protein 3	Chromadorea	A0A0N4WSW7	HPLM_LOCUS14643	A0A0N4WSW7_HAEPC	unreviewed	2 out of 5	282	MAPPTFADLGKSAKDLFNKGYNHGFIKVDTTTKAGENKEVEFKTSAAHNLGSGKLGGNLDVKYKIPSYGLTLTEKWNTENQLGTIIEVNEQFGRGLKLTFDSLYAPHAGKRTGKLKADWSLNTARITGEVGITAAPVINAAGVFGRDGWLFGASATFDTSSNKVSTTALAFGHQTSHYTLHSFVVNSTDFGASLFHRVSPNVELGTMLGWKVGGNGADFAVAAKYSPTRDLTLRGKVNNSSQVALAVTHSLSPDLKATLSSQFNLSSSDVHKFGMGLEYEPL
122	Helicoverpa armigera (Cotton bollworm) (Heliothis armigera)	NO	N/A	N/A	Complex	Terrestial	NO	1	0	Voltage-dependent anion-selective channel protein 3	Insecta	F5BYI4	HaOG202124 B5X24_HaOG202124	F5BYI4_HELAM	unreviewed	2 out of 5	282	MAPPYYADLGKKANDVFSKGYHFGVFKFDLKTKSETGVEFASGITSNQESGKVFGSLSSKYAVKDYGLTFTEKWNTDNTLATDITIQDKIAAGLKVTLEGTFAPQTGTKTGKLKTSFANDTVAVNTNLDLDLAGPIVDVAAVLSFQGWLAGVHGQFDSQKTKFSKNNFSLGYESKDFNLHTNVDNGKDFGGSIYQKVSEKIDCGISMKWTAGSADTLFGVGAKFALDADASLHAKVNNKSLIGLGYQQKLRPGVTLTISAAIDGQNFNAGGHKVGVALELEP
123	Heliothis virescens (Tobacco budworm moth)	NO	N/A	N/A	Complex	Terrestial	NO	1	0	Voltage-dependent anion-selective channel protein 3	Insecta	A0A2A4JUY7	B5V51_12044	A0A2A4JUY7_HELVI	unreviewed	2 out of 5	282	MAPPYYADLGKKANDVFSKGYHFGVFKFDLKTKSETGVEFASGITSNQESGKVFGSLSSKYAVKDYGLSFTEKWNTDNTLATDITIQDKIAAGLKVTLEGTFAPQTGTKTGKLKTSFANETVAVNTNLDLDLAGPIVDIAAVLSYQGWLAGVHGQFDSQKTKFSKNNFSLGYQSKDFNLHTNVDNGKDFGGSIYQKVSEKIECGISMKWTAGSADTLFGVGAKFALDADASLHAKVNNKSLIGLGYQQKLRPGVILTLSAAIDGQNFNAGGHKVGVALELEP
124	Hemiscolopendra marginata	NO	N/A	N/A	Complex	Terrestial	NO	13	5	Voltage-dependent anion-selective channel protein 3	Chilopoda	A0A646QE34	N/A	A0A646QE34_9MYRI	unreviewed	2 out of 5	292	MPAPPHYADLGKQARDLFNKGYHFGLVKLETKTKTRNGVEFTVTGNHHLDTGKVCGSLETKYKLRDWCTSLTEKWNTDNTLQTEVTLEDGFLKCAPGLKITLDTSFAPQSGKKTGRVKTSYKSCYLALNGDVDFDPCGPIVHGAAVLGYCGWLAGYQMAFDTGRSKLCKSNFAVGYCLCDFVLHTNVNDGQEFGGSIYQKVNEHLETGVQLGWTAGSNATRFSLGCKYKLDKDSSFSVKVNNVSQVGLGFTQRLRDGINLTLSAMIDGKNFNSGCHKIGMALDLEASICGCN
125	Hirondellea gigas	NO	N/A	N/A	Complex	Aquatic	NO	3	1	Voltage-dependent anion-selective channel protein 3	Malacostraca	A0A2P2HVR3	N/A	A0A2P2HVR3_9CRUS	unreviewed	2 out of 5	282	MSPPVYSDLGKQARDVFGKGYHFGVLKLECKTKSDAGVEVTAGGTNSIATGNVTGNLETKYKIKEHGLTFTEKWNTDNTLATELSLEDNFTKGLKFVLNSTFVPSSGKKSAVVKTTYKKDAVSVNLDSTIDLGGPLLNGAAVAYYKNWLLGYQMAFDTAKSKLTKNNFAVGFTSQDFTLHTYANDGAEFGGSLYHKISRDLEGAVDLGWSANSNTTRFSIGCKYALDRDACVRAKVNNKSEVGLGYQQRLREGVTLTLSTLIDGKNFNQGGHKIGLALELEA
126	Homalodisca liturata	NO	N/A	N/A	Complex	Terrestial	NO	2	1	Voltage-dependent anion-selective channel protein 3	Insecta	A0A1B6I8E0	g.14237 g.14238	A0A1B6I8E0_9HEMI	unreviewed	2 out of 5	281	MAPPTYGDLGKSARDVFGKGYHFGLWKLDVKTKTSSGVEFSTGGVSNQETGKVFGTLETKYKLKDYGVTFTEKWNTDNVLVTEVSAQDFMKGVKVSLDTSFKPQTGDKSLKAKTEFRNQTVSVNCDLDFKAGAPVVNAAAVLGYNGWLAGYSTKFDSQKSKITGNNFALGYAAGDLVFHTSVDNGQEFGGSIYHKVNPNFETAVNLAWSAGNNDTRFGIGCKYNLDHDTAVRAKVNNASQIGLSYSQKLREGVTISLSTLIDGKNFNEGGHKVGFSLELEA
127	Homalodisca vitripennis (Glassy-winged sharpshooter) (Homalodisca coagulata)	NO	N/A	N/A	Complex	Terrestial	NO	2	1	Voltage-dependent anion-selective channel protein 3	Insecta	Q6PPH8	N/A	Q6PPH8_HOMVI	unreviewed	2 out of 5	281	MAPPTYGDLGKSARDVFGKGYHFGLWKLDVKTKTSSGVEFSTGGVSNQETGKVFGTLETKYKLKDYGVTFTEKWNTDNVLVTEVSAQDFMKGVKVSLDTSFKPQTGDKSLKAKTEFRNQTVSVNCDLDFKAGAPVVNAAAVLGYNGWLAGYSTKFDSQKSKITGNNFALGYAAGDLVFHTSVDNGQEFGGSIYHKVNPNFETAVNLAWSAGNNDTRFGIGCKYNLDHDTAVRAKVNNASQIGLSYSQKLREGVTISLSTLIDGKNFNEGGHKVGFSLELEA
241	Hydra vulgaris (Hydra) (Hydra attenuata)	NO	N/A	N/A	Simple	Aquatic	NO	1	0	Voltage-dependent anion-selective channel protein 2 (Fragment)	Hydrozoa	T2MFA7	VDAC2	T2MFA7_HYDVU	unreviewed	2 out of 5	290	MPVSFAGTMAPQKFDDLGKEARDLIQKNFHFGVFKLEAKTKAKNGVEFTAEGSHTTDTGNVAGSLETKFKYADYGLTFSEKWSTDNVIATTISIDNKIAQGVKVDFDTTFAPVTGKKSAKVKSAYAHENLHATTDIDFDFAGPTVHGSAVFAYKGFHAGYQASFNSANSKLTSNNVCLAYKNGDLVIHSGVADASKFVGSVHHQINEQLAAAALLRWTSGQNATSFTVAAKYDIDKDTFLKTKINNDLHLGLSYVQKLRPGVQLTLSSLINAKSFEQGGHKLGLSLNFEA
219	Hypsibius dujardini (Water bear) (Macrobiotus dujardini)	NO	N/A	N/A	Complex	Mixed	YES	1	0	Voltage-dependent anion-selective channel protein 2	Eutardigrada	A0A1W0WM24	BV898_09563	A0A1W0WM24_HYPDU	unreviewed	1 out of 5	323	MRCSLELASDPQFISLSNLITLLRLSGLAAPSPQLNDVFEAVFHVLHRAGSSSHLFTKNYHIGFGKIDVRTVTANGVEIRGIGQQDIGGDAPRAFGSLEHKYVQRDYGLTLVEKWSTDNNVTLEASVEDKFLAGAKVTFLASLSAQTGKRNAGLKFAYRRPFLHLTTDVDLDFAGPIVRSSAVSSYNGVRFGGNIVFDSAKSAITRYNLALGLGASRYTLHAGTTHFRDFEMGVYNRVDQNLEVGFQSNFSTTGGNTLLGIGAKYDLDNTASVKAKVDTVGQVGLSYTQELRKGIKLTLSSLINGQNLSAGGHRYGFGLEVDV
129	Intoshia linei	YES	Internal	Obligate	Complex	Aquatic	YES	2	1	Voltage-dependent anion-selective channel protein 3	Rhopaluridae	A0A177AYA0	A3Q56_05332	A0A177AYA0_9BILA	unreviewed	2 out of 5	286	MIPPSFGDVALDCRNLFTKEYNYGSYKVDVSSKTNGWDFTSLYSSNHDSKEVSGNATMKYNLEDYNAKLKWKLTTSKFMEKEIEWTPKFLDGFKMLSKFSLEPETGHRQSSLKFNYKRDLAHVESQFEQTLDGYRKSVALTLAHSGCILGYKLRFDSQDLGMGSVALNKGIFGYKHSNYQLYISIEDFNRMGIHALVNQNKNLTTGIQFYRSVTDKGKAIDFSFGAKYKTDEGSYVGAKLDNHGKVGVFYKIPVLKDVKLTMSTLIDAKNFGQGGHKMGLGIKYEN
131	Ixodes ricinus (Common tick) (Acarus ricinus)	YES	External	Obligate	Complex	Terrestial	YES	5	2	Voltage-dependent anion-selective channel protein 3	Arachnida	A0A0K8RNI3	N/A	A0A0K8RNI3_IXORI	unreviewed	2 out of 5	282	MAPPCYADLGKQARDLFNKNYHFGVVKLDCKTTTKTGVEFNVSGTSLNDTGKVNASLETKYKLSDLGLTLKEKWNTDNTLATEISCDDQLARGLKLAFNANFAPQTGKKSGALKTAYKVDNIHVNSDVDLGIGGPIAHAGAVLHYQGWLAGAQLSYDANKSRLSKTNFAVGYQGGDFVLHTNVNDGQEFAGSLYQRVNDCLETGVQLSWTAGTNATRFGLGCVYQLDRETSVRAKVNNSGQVGLGFTHRLRPGISLTLSTMLDGKNFNQGGHKLGLGLDLSA
132	Ixodes scapularis (Black-legged tick) (Deer tick)	YES	External	Obligate	Complex	Terrestial	YES	5	2	Voltage-dependent anion-selective channel protein 3	Arachnida	B7P5X8	8025103 IscW_ISCW000781	B7P5X8_IXOSC	unreviewed	2 out of 5	282	MAPPCYADLGKQARDLFNKNYHFGVVKLDCKTTTKTGVEFNVSGTSLNDTGKVNASLETKYKVSDLGLTLKEKWNTDNTLATEISCDDQLARGLKLAFNANFAPQTGKKSGALKTAYKVDNIHVNSDVDLGIGGPIAHAGAVLHYQGWLAGAQLSYDANKSRLSKTNFAVGYQGGDFVLHTNVNDGQEFAGSIYQRVNDCLETGVQLSWTAGTNATRFGLGCVYQLDRETSVRAKVNNSGQVGLGFTHRLRPGISLTLSTMLDGKNFNQGGHKLGLGLDLSA
133	Leptidea sinapis	NO	N/A	N/A	Complex	Terrestial	YES	4	2	Voltage-dependent anion-selective channel protein 3	Insecta	A0A5E4PPI6	LSINAPIS_LOCUS901	A0A5E4PPI6_9NEOP	unreviewed	2 out of 5	350	MSFVDHLLNSSSVKFLSGFLWFPKVSAAVTRESVPCVRPDGSMGQKEICADESGNRIECPDDDDDNSDYVLSGSNNHFKIMAPPPFYADLQKNANDIFSKGYHFGVYKLDLKTKSEAGVEFNSSITSNQESGKVVGSLSSKYAVKDYGLTFTEKWTTDNTLATDITIQDKIAAGLKVTLEGTFAPQTGSKTGKLKTSFANDTVAVNTTVDLDLAGPIVDVGAVLSYQGWLAGVNSQFDTQKTKFSKNNIALDNGKEFGGSIYQKVSDKIECGVSMKWTTGTTDTLFGVGVKTALDQDTSLHAKINNKAIVGLGYQQKLRPGVVLTLSAAIDGQNFNAGGHKVGLALELAP
134	Litomosoides sigmodontis (Filarial nematode worm)	YES	Internal	Obligate	Complex	Terrestial	YES	5	2	Voltage-dependent anion-selective channel protein 3	Chromadorea	A0A3P6UUI5	NLS_LOCUS5530	A0A3P6UUI5_LITSI	unreviewed	2 out of 5	284	MFYPCYADLGKATRELFTKGYNFGSVRFDTCSRSGENQDVEFSSAAVHLVATGKLAGNFDIKYRMPSYGMVLTEKWNTENLLSTIVEIQDRFARGLKLTLDSWYTPNNSKRSGRVRAEWVNKNITFNLDVGLDTGPKVTFAGVTGLYGWLVGIQSSFDASNSQLKSLNFAFGRVGTDYVLHSYVNDVREFGGSFYHNVADNLEIGALFNWITGEPGTRFGLAMRYCPTQDLELKAKVDHDSKVALALTHHFSKQLKLTLSSQFGMASFSEGHKYGIGLNFHPCC
136	Loa loa (Eye worm) (Filaria loa)	YES	Internal	Obligate	Complex	Terrestial	YES	7	3	Voltage-dependent anion-selective channel protein 3	Chromadorea	A0A1I7W0Z8	N/A	A0A1I7W0Z8_LOALO	unreviewed	2 out of 5	329	MLQLVQDMNNGKEKDVNVSQQERREITRPYLLTYKQDGGGCGYHRMFYPCYIDLGKAARELFTKGYNFGSLRVDTCSRSGENQEVEFSSAAVHTIATGKLAGNFDVKYRIPSYGVVLTEKWNTENLLGTIVEIQDRFARGLKLTLDSWYAPHNGKRSGRVKAEWVNRNVTCNLDVGLDTGPQISFSGVTGLHGWLMGVQSAFDVSSSQLKSLSFAFGRVGTDYVLHSYVNDAREFGGSFYHNVAQNLEIGAMFSWMTGEPGARFGLAMKYCPTHDLELKAKVGHDSKLAFALTHHLSKRLNLTLSSQFGMASFTEGHKYGIGLNFHPCC
138	Melipona quadrifasciata	NO	N/A	N/A	Complex	Terrestial	NO	6	2	Voltage-dependent anion-selective channel protein 1	Insecta	A0A0N1IU67	WN51_05271	A0A0N1IU67_9HYME	unreviewed	2 out of 5	348	MSVPSFTDLGKNARDVFRSGYHYGKSLIKLGIKSKSSERLAMGSDLRLNCDTSKLTGVADAEYKTEDYGSFLQKWTTDGTITLGYGVRQTIITDVGLKSEISYNPETAAKIIKVGANVTKQAVNAKEIFTNLPPRASEISINFLVRKVWLKACFPRCIMSASDANSNVDILGSIVTTVKGLLIGYQGGYNTETNKMTKNDLGLAFSYQDIYQEENKRSPALAGNNPGLTSVLNPEWDAAINGILARNGGVQQWTLGAAAKCNIDEGSTFRCKFNTDLQFGLSLQQKLDANVMLTLSFNIDCANVTRGGHKVGLALEIKSKARKPQVGIKNFGVFNFILRRIKMIFKKN
247	Melipona quadrifasciata	NO	N/A	N/A	Complex	Terrestial	NO	3	1	Voltage-dependent anion-selective channel	Insecta	A0A0M8ZYW9	WN51_01934	A0A0M8ZYW9_9HYME	unreviewed	1 out of 5	276	MVDQQSINIDNKTIMAPPTYGDLGKSARDLFSSGYHFGVIKLDVKTKTKSGVEFSSGGVSNQDSGKWNTDNTLATDVTFADKLLKGLTLGYGCTFSPQTGTKTGKLKTSYKHDNVSANADFDLSLSAGPLINASAVVGYQGWLAGHQVCFDTQRNKLTKNNFALGYTASDFTLHAAVNNGCDFSGLIYHKVKPELEGAINLEWNSSNNVTQFGIAMKYNLDKDASIRAKVNSNLQVGLGYQQNLRDGVTLTLSTNIDGKNFGSGGHKIGLALDLQA
140	Meloidogyne enterolobii	YES	Internal	Obligate	Complex	Terrestial	NO	2	1	Voltage-dependent anion-selective channel protein 1	Chromadorea	A0A6V7TTP9	MENT_LOCUS3057	A0A6V7TTP9_9BILA	unreviewed	2 out of 5	282	MAPPQFTDFGKSTKDLFTKGYTHGLLKLDVKSKSGPNVEFKSEGEHNLSTQKIKNKLEVKYKIPEYGTTITESLNTANQLGSILELNNQLAKGLKVTIDTKYTPNSGKRECLVKTDFSGDLVRLNANLSLVGAPVLEVFGVSKIYKDWMAGAKAKYDLQANELKATSLAFLHQTSDYSLHTYTNDGNEFGGSLYHKVHKNFEFGVQYMWKLKEENNQWSLASKYQVNPDLCLRAKVDHQSQVTVAATHNLSSTVKLTFTSQFGLAGLPDTSNKFGVGLEYAQ
143	Meloidogyne hapla (Root-knot nematode worm)	YES	Internal	Obligate	Complex	Terrestial	NO	1	0	Voltage-dependent anion-selective channel protein 1	Chromadorea	A0A1I8B1V4	N/A	A0A1I8B1V4_MELHA	unreviewed	2 out of 5	251	MAPPPQFTDFGKSTKDLFTKGYTHGLLKLDVKSKSGPNVEFKSEGEHNLSTQKIKNKLELKYKIPEYGERFYCLKSNSPIFQGTTITESLNTANQLGSILELNNQLAKGLKVTIDTKYTPNSGKREALLKTDFSGDLVRLNANLSLVGAPVLEVFGATKIYNDWLAGAKAKYDLQANELKASSFGFLHQTSDYALHTFTNDGKEFGARSQVTIAATHNLSSTVKLTFTSQFGLAGLPDTSNKFGVGLEYAQ
220	Milnesium tardigradum	NO	N/A	N/A	Complex	Mixed	YES	1	0	VDAC	Eutardigrada	N/A	N/A	N/A	N/A	N/A	375	MCTKTRPIKIENLIASLISADNHSSASSSLVYPQNHLTKMSSGVGNQKNVTVSSHTMRQGPSQTFLGADVYQTGGVPASVGGGSVAPAMVGEVPPAFVDLNKNVKDLFMKNYFFGFGKIDVTTVTAGGVQVRGVGQQDLGEGTKRAFGSLEHKWTYKPYGLTITERWSTDNMLNLETSVENQVVNGLKTTFIAGLSPQTGKRSASILFAYKQPYFHATTDVDLDFAGPVVRSSAVTQYQNFRLGGHVIFDSARSAITRYVLALGMAAGRYVLHGAAINLRDFEMGVWNRVDPRIEVGFQSNFSSTSGAGSLAVGAKYDLDAGASVKAKVDNDVNIGLSYTHSLRPGVKLTLSTLLNGQNLSAGGHRYGFGLEFDV
265	Monosiga brevicollis (Choanoflagellate)	NO	N/A	N/A	Simple	Aquatic	NO	2	1	Predicted protein	Choanoflagellata	A9VCR5_MONBE	39185	N/A	unreviewed	1 out of 5	278	MAPPKAGDITRAANDLFSDDFGGAENKLTLKSTAANGVALKVEGARSNASGAVNALLETKYTHKPTGVSIKEKWTTKNVVATEIGVANKVVAGSDATLCANFVPNAGIQDLKLKTALKKDAFTATMDVTQKAINATTCFGYKNFLFGVSSNISLGTFAPSGTKFTVGYREGDLIVGTSITDAAKVDGSIFHAVNPAVQAGVQFGWNRTSGATSLAVAAQKRLDATSFAKVKINTAMDINASYVVAVRPGVLLRLSADIAGNALASDKHQVGLHLTLSQ
144	Necator americanus (Human hookworm)	YES	Internal	Obligate	Complex	Terrestial	NO	0	0	Voltage-dependent anion-selective channel protein 3	Chromadorea	W2SUG0	NECAME_13573	W2SUG0_NECAM	unreviewed	2 out of 5	283	MAPPTFADLGKSARDLFNKGYNHGFLKVDATTKAGDSKEVEFKTAASHNLGSGKLGGNLDVKYKIPSYGLTLTEKWNTENQLGTIIEVNEQFGRGLKLTFDSVYAPHAGKRTGKLKADWSLQTARLTAEVGLTSAPVVNAAGVFSREGWLFGAAASFDTATNKLASTSLAFGHQTSNYTLHSFVVNSTDFGASLYHRVAHNVEIGTMLGWKVGGNGADFGLAAKYAPSRDLLLRAKLNNSSQIALAATHSLSPDLKMTLSTQFNLTSNDHHKFGMGLEYEPSQ
145	Neurospora crassa (strain ATCC 24698 / 74-OR23-1A / CBS 708.71 / DSM 1257 / FGSC 987)	NO	N/A	N/A	Simple	Terrestial	NO	0	0	Mitochondrial outer membrane protein porin	Sordariomycetes	P07144	B7H23.070 NCU04304	VDAC_NEUCR	reviewed	2 out of 5	283	MAVPAFSDIAKSANDLLNKDFYHLAAGTIEVKSNTPNNVAFKVTGKSTHDKVTSGALEGKFTDKPNGLTVTQTWNTANALETKVEMADNLAKGLKAEGIFSFLPATNARGAKFNLHFKQSNFHGRAFFDLLKGPTANIDAIVGHEGFLAGASAGYDVQKAAITGYSAAVGYHAPTYSAAITATDNLSVFSASYYHKVNSQVEAGSKATWNSKTGNTVGLEVATKYRIDPVSFVKGKINDRGVAAIAYNVLLREGVTLGVGASFDTQKLDQATHKVGTSFTFES
146	Nippostrongylus brasiliensis (Rat hookworm)	YES	Internal	Obligate	Complex	Terrestial	NO	1	0	Voltage-dependent anion-selective channel protein 3	Chromadorea	A0A0N4YGL9	NBR_LOCUS15963	A0A0N4YGL9_NIPBR	unreviewed	2 out of 5	283	MAPPTFADLGKSAKDLFNKGYTHGFLKVDATTRAGDNKEVEFKTSAAHNLGSGKLGGNLDVKYKIPAYGLTLTEKWNTENQLGTTIEVNEQFGRGLKLTFESVYAPHAGKRTGKLKADWSLNTARITADCSLTASPVINAAGVFSREGWLFGAAATFDTSTNKVASTSLAFGHQHGSYTLHSFVVNSTDFGASLYHKVASNVELGTMLGWKVGGSGADFAIATKYSPTKDLTLRGKINNSSQVAVALTHSLSPDLKMTLSSQFNLSSNEAHKFGMGLEYEPAF
147	Onchocerca flexuosa	YES	Internal	Obligate	Complex	Terrestial	YES	6	2	Voltage-dependent anion-selective channel protein 3	Chromadorea	A0A238BWU1	X798_03887	A0A238BWU1_9BILA	unreviewed	2 out of 5	284	MFYPCYIDLGKAARDLFTKGYNFGSLRVDACSRSGENQEVEFSSAAVHTVATGKLAGNFDIKYRIPSYGVILTEKWNTENLLGTIVEIQDRFAHGLKLTLDSWYAPHNGKRSGRVKAEWVNRNVTCNLDVGLDTGPQVNFSGVTGLHGWLLGVQSTVDVSSNQVKGLNFSFGRIGTDYVLHSYVNDAREFGGSFYHSVAHNLDIGAMFSWTTGEPGARFGLAMKYCPTKDLELKAKVDHDSKLAFALTHSLSNRLKLTLSSQFGMASFSDGHKYGIGLKFHPCC
149	Onchocerca ochengi (Filarial nematode worm)	YES	Internal	Obligate	Complex	Terrestial	NO	6	2	Voltage-dependent anion-selective channel protein 3	Chromadorea	A0A182ED69	NOO_LOCUS6017	A0A182ED69_ONCOC	unreviewed	2 out of 5	284	MFYPCYIDLGKAARELFTKGYNFGSLRVDACSRSGENQEVEFSSAAVHTVATGKLAGNFDIKYRIPSYGVILTEKWNTENLLGTIVEIQDRFAHGLKLTLDSWYAPHNGKRSGRVKAEWVNKNITCNLDVGLDTGPQVNFSGVTGLQGWLLGVQSTFDVSSNQVKGLNFSFGRIGTDYVLHSYVNDAREFGGSFYHSVAHNLDIGAMFSWTTGEPGTRFGLAMKYCPTKDLELKAKVDHDSKLAFALTHSLSNRLKLTLSSQFGMASFSDGHKYGIGLNFHPCC
150	Onchocerca volvulus	YES	Internal	Obligate	Complex	Terrestial	YES	6	2	Voltage-dependent anion-selective channel protein 3	Chromadorea	A0A044T7P5	N/A	A0A044T7P5_ONCVO	unreviewed	2 out of 5	284	MFYPCYIDLGKAARELFTKGYNFGSLRVDACSRSGENQEVEFSSAAVHTVATGKLAGNFDIKYRIPSYGVILTEKWNTENLLGTIVEIQDRFAHGLKLTLDSWYAPHNGKRSGRVKAEWVNKNITCNLDVGLDTGPQVNFSGVTGLQGWLLGVQSTFDVSSNQVKGLNFSFGRIGTDYVLHSYVNDAREFGGSFYHSVAHNLDIGAMFSWTTGEPGTRFGLAMKYCPTKDLELKAKVDHDSKLAFALTHSLSNRLKLTLSSQFGMASFSDGHKYGIGLNFHPCC
151	Operophtera brumata (winter moth)	NO	N/A	N/A	Complex	Terrestial	YES	6	2	Voltage-dependent anion-selective channel protein 3	Insecta	A0A0L7LL04	OBRU01_06428	A0A0L7LL04_9NEOP	unreviewed	2 out of 5	359	MSAFGYLFSFTNSVNWRELWERFIIVRAIKEEIVPCIKPDGTYGEMVVCTNENGERVTCPCDDEDLDDDRDEEETRLCDLFKFKTNNANDVFSKGYHFGVFKFDLKTKSEAGVEFTSGITSNQESGKVFGSLSSKYAVPKYGLSFTEKWNTDNTLATDITIADKIAAGLKITLEGTFAPQTGAKTGKLKTSYSNSTLAVNTNLDLDRAGPIVDVAAVLHRNGWLAGVNSQFDSQKAKLTKNSIALGYMTKDFALHTNEFGGSIYQKVSDKLDCGVSMKWTSGSADTLFGVGAKFALDKDTSLHAKINNKSLIGLGYQQKLRPGVTLTLSAALDGQNFNAGGHKVGLALELEPQAGSTDK
154	Ornithodoros turicata	YES	External	Obligate	Complex	Terrestial	YES	5	2	Voltage-dependent anion-selective channel protein 3	Arachnida	A0A2R5LKF4	N/A	A0A2R5LKF4_9ACAR	unreviewed	2 out of 5	284	MSPPCFADLGKQARDLFSKNYHFGVVKLDCKTTAKNGLEFTVSGTSLNDTGKVNASLESKYKVSEYGLTLKEKWNTDNTLFTEVSSENKLAKGLKLSCNGSFAPETGKKSGTLKTAYQLDNLHVNGDVDLGVGGAVLHGAGVLHYQGWLAGGQLSYDANKSRLTKTCLALGYQAGDFVLHSSVNDGQEFGGSLYQKVNDKLQTGVTLSWQAGTNATRFGLGCVYNVDDETSVRAKVNNGGQVGLGFTHRLRPGFSLTLSTLVDGKNFNQGGHKLGLGLDLEALQ
161	Panagrellus redivivus (Microworm)	NO	N/A	N/A	Complex	Terrestial	NO	0	0	Voltage-dependent anion-selective channel protein 3	Chromadorea	A0A7E4V919	N/A	A0A7E4V919_PANRE	unreviewed	1 out of 5	284	MAPPSYADLGKNARDLFGKGYNHGFLKFDSTTRSGEKGEVQFKSGAAHNLTSQKLAGSLEAQYKLPEHGLTLTEKWNTDNVLTTVIETKNQFAKGLTATIEGTYIPQNTKRTALLKTEWANDLLKINANLTLIDGPILTLSGVAARADWLFGVTGKVNLAANELSNTGLTVGRVVNDYAITASLIDSKHFGASLFHKVHRNLELGSQVNWTLGDAGTQFGIATKYLASNDLILRAKLDNKSNVSVAATHDLANGVKLTFSSQFSLLGGVETSNNKFGLGLEYTS
162	Papilio machaon (Old World swallowtail butterfly)	NO	N/A	N/A	Complex	Terrestial	YES	3	1	Voltage-dependent anion-selective channel protein 3	Insecta	A0A194RRI9	RR48_10605	A0A194RRI9_PAPMA	unreviewed	2 out of 5	342	MTSQWVPIGLEQPGMGHYSMLADGTLGEKIICKNEYGERVDCPTNGNVSENEDFSFPGEEMAPPYYADLGKKANDVFSKGYHFGVFKLDLKTKSESGVEFSSGITSNQESGKVFGSLSSKYAVKDYGLTFTEKWNTDNTLATDITIQDKIAAGLKVTLEGTFAPQTGSKTGKLKTSFANETVAVNTNLDLDMAGPIVDVAAVLKYQGWLAGANTQFDTQKGKFSKNNFAFGYQTNDFALHTNVDNGKNFGGSIYQKVSDKIDCGVSMRWTAGSADTLFGVGAKFALDADASLHAKVNNKSLIGLGYQQKLRPGVTLTLSAAIDGQNFNAGGHKVGVAFELEP
163	Papilio polytes (Common mormon) (Swallowtail butterfly)	NO	N/A	N/A	Complex	Terrestial	NO	1	0	Voltage-dependent anion-selective channel protein 3	Insecta	I4DMY5	N/A	I4DMY5_PAPPL	unreviewed	2 out of 5	282	MAPPYYADLGKKANDVFSKGYHFGVFKLDLKTKSESGVEFSSGITSNQESGKVFGSLSSKYAVKDYGLTFTEKWNTDNTLATDITIQDKIAAGLKVTLEGTFAPQTGSKTGKLKTSFSNETVAINTNLDLDMAGPAVDVAAVLKYQGWLAGANTQFDTQKGKFSKNNFAFGYQTNDFALHTNVDNGKNFGGSIYQKVSDKIDCGVSMRWTAGSADTLFGVGAKFALDADASLHAKVNNKSLIGLGYQQKLRPGVTLTLSAAIDGQNFNAGGHKVGVAFELEP
164	Papilio xuthus (Asian swallowtail butterfly)	NO	N/A	N/A	Complex	Terrestial	NO	1	0	Voltage-dependent anion-selective channel protein 3	Insecta	I4DIN0	N/A	I4DIN0_PAPXU	unreviewed	2 out of 5	282	MAPPYYADLGKKANDVFSKGYHFGVFKLDLKTKSESGVEFSSGITSNQESGKVFGSLSSKYAVKDYGLTFTEKWNTDNTLATDITIQDKIAAGLKVTLEGTFAPQTGSKTGKLKTSFANETVAVNTNLDLDMAGPIVDVAAVLKYQGWLAGANTQFDTQKGKFSKNNFAFGYQTNDFALHTNVDNGKNFGGSIYQKVSDKIDCGVSMRWTAGSADTLFGVGAKFALDADASLHAKVNNKSLIGLGYQQKLRPGVTLTLSAAIDGQNFNAGGHKVGVAFELEP
167	Pararge aegeria (specked wood butterfly)	NO	N/A	N/A	Complex	Terrestial	NO	1	0	Voltage-dependent anion-selective channel protein 3	Insecta	S4PE81	N/A	S4PE81_9NEOP	unreviewed	2 out of 5	282	MAPPYYADLGKKSSDVFSKGYHFGFFKLDLKTKSESGVEFSSGIISNQESGKVFGSLSSKYAVKDYGLTFTEKWNTDNTLATDITIQDKIAAGLKVTLEGTFAPQTGSKTGKLKSSFANDTVAVNTNLDLDLAGPIVDVAAVLKYQGWLAGAHTQFDTQKAKFSKNNFAFGYQTNDFALHTNVDNGKEFGGSIYQKVSDKLECGVNMKWTSGSSDTLFGVGAKFALDSDASLHAKLNNKSLVGLGYQQKLRPGVTLTLSAAIDGQNFNAGGHKVGVALELEP
168	Pectinophora gossypiella (Cotton pink bollworm) (Depressaria gossypiella)	NO	N/A	N/A	Complex	Terrestial	NO	2	1	Voltage-dependent anion-selective channel protein 3	Insecta	A0A1E1W0C2	g.7083 g.7085	A0A1E1W0C2_PECGO	unreviewed	2 out of 5	282	MTAPYYADIGKKANDVFSKGYHFGVFKFDLKTKSEQGVEFASGIISNHESGKVFGSLSSKYSVKDYGLVFTEKWNTENTLVTDITLQDLGTPGLKLTLEGTFAPHTGSKAGKLKTSFANERIALNSNWDLNLAGPLVDVAAVLMNKCWIAGAHTQFDVQKAKFTKNNFSLGYLTKDFVLHTNVDNGKDFGGSIYQKATDKVDCGISMKWSTGSTATLFGVGLKYMLDQDASLHAKVNNQALIGLGYQQKLRPGVTLTLSAAIDGQNFNAGGHKMGLALELEP
169	Pediculus humanus subsp. corporis (Body louse)	YES	External	Obligate	Complex	Terrestial	YES	8	3	Voltage-dependent anion-selective channel protein 3	Insecta	E0VW07	8238939 Phum_PHUM472570	E0VW07_PEDHC	unreviewed	2 out of 5	308	MPDFLEECLTNFQSTLTRTPIFRTETNNAPSYNDLGKQARELFNSGYNFGLLSLNIVTKSPNNVKFTTTCVERLNRRNLFGSLEAQYEFFDSLTLTEKWNTDCVVTTELCCRNKPFKYLKILMSGSVSPRSGDKVGTIEAEWANKFLNLNSKLELGRKFSLFTASGVFKLTGVFLGMLTKFDGTTSKLNDINFSAGFTRDDFTVHGTFNNGTECGGSIFHRVSPRVDAGVHFLYSIFKKSDILFGVGGRYQMDDNICLRGKINNLSQLGLGYEHRFKDCITLTFSVLFDIRDFEEGKYKLGLAVQFEP
170	Pediculus humanus subsp. corporis (Body louse)	YES	External	Obligate	Complex	Terrestial	NO	4	1	Voltage-dependent anion-selective channel protein 3	Insecta	E0VW06	8238938 Phum_PHUM472560	E0VW06_PEDHC	unreviewed	2 out of 5	289	MRKRKKDMAPPAYADLGKQARDVFGKGYHFGLLKLDVKTKTESGVEFSSGCVSHQDKGSVFGNLETKYRMPDYGFTISEKWNTDNVLVTEAVLQDQIAKGLKLSADCMIAPQTGSKSGHLKAAFLHEICALNGELELSSEGQNLTAAAVLGYQGIVGGYQAKFDINDSKMIANNFALGFLHSDFVLHTAVNNGELYSGSVFHKVTDVLEAAVDLTWSSDSNETRFGIGCKYALDGNASVRAKVNNASQIGLGYQQKLRDGITITLSTLIDAKNFNQGGHKYGIGLEMEA
171	Penaeus vannamei (Whiteleg shrimp) (Litopenaeus vannamei)	NO	N/A	N/A	Complex	Aquatic	NO	2	1	Voltage-dependent anion-selective channel protein 3	Malacostraca	A0A423TL51	C7M84_004204	A0A423TL51_PENVA	unreviewed	2 out of 5	282	MAPPVYGDLGKSAKDVFGKGYHFGVLKLECKSKTSTGVEINAGGTNALESGKVAGNLETKYKVKEHGLTFTEKWNTDNTLNTEVAIEDKVAKGLKLVLNTTFAPQTGKKSGVLKSTYKTDALSVNLDSTLDLGGPVVNGAAVASYKNWLVGYQMSFDTAKSKLTKNNFAVGFTNPDFILHTYANDGAEFGGSLFHKISSELEGAVDLSWAAGSNTTRFAIGCKYALDKDAALRAKVNNSSQVGLGYQQKVRDGITLTLSTLIDGKNFNQGGHKVGLAVELEA
173	Phallusia mammillata	NO	N/A	N/A	Complex	Aquatic	NO	2	1	Voltage-dependent anion-selective channel protein 2	Ascidiacea	A0A6F9DVX2	Vdac2-002	A0A6F9DVX2_9ASCI	unreviewed	1 out of 5	283	MVIPPQYSDLGKSAKDLFEKGFNYGFAKVDLKTKTGTGVEFTTKGSSCNDTGNIVGSLETKYKQAKHGLTFTEKWTTDNNLSTEVAIEDQIASGLKLSLCTAFSPNTGKKSGTLKTAYKRDYINTNLDTDFDFSGPTLKGAAVVGYEGWLAGYQFAFDTSKSALTKNNVAIGYNGADFQLLTTVNDASEFGGSIFQSVNKSLSTGIQLAWTTGQNNTRFGIAAKYVIDSDATLNAKVNNAGQIGMGYTHQLRSGVKLTLSSLVDAKNLNAGGHKLGLGMEFEV
174	Plutella xylostella (Diamondback moth) (Plutella maculipennis)	NO	N/A	N/A	Complex	Terrestial	NO	1	0	Voltage-dependent anion-selective channel protein 3	Insecta	M9UVR1	N/A	M9UVR1_PLUXY	unreviewed	2 out of 5	282	MAPPFYADLGKKANDVFSKGYHFGLIKLDLKTKSENGVEFSSGIVNNQESGKVFGSLQSKYAVKDYGLTFTEKWNTDNTLATDITLADKIAVGLKVTLEGTFAPQTGSKTGKLKSSYVTDLAAFNVNADLDLNGPIVDAAAVLHHQGWLAGVFTQFDTQKTKFSKNNFALGYQSKDFALHTNVDNGKDFGGSIYQKVSDKLECGVSMKWSAGSSDTLFGVGSKFLLDSDASLHAKINNKSLIGLGYQQKLRQGVTLTLSAAIDGQNFNAGGHKIGLALELEP
262	Pocillopora damicornis (Cauliflower coral) (Millepora damicornis)	NO	N/A	N/A	Simple	Aquatic	NO	1	0	Uncharacterized protein	Anthozoa	A0A3M6UUF3_POCDA	pdam_00020582	N/A	unreviewed	1 out of 5	283	MSVPPKYDDLGKESRDVFGKGYGFGSVKLDLKTKTKNNVEFVTSGSSNNDTGKVFGSLETKYKYADYGVTLAEKWTTDNFLTSQITVEDQIAKGLKLEFDTSFAPNTGKKSAKIKSAYKQDYFHGTGDVDFDFAGPTVQASAVVGYEGWVAGYQAAYDTAKSKLIGNNFSFGYRGGDFHIHSSVNDASRFTGSIYHKLSSNLDAAAELNWASSSSSTSFQVGCKYDVDKDASFRAKVNNNSQVGVAYTQRLRDGIKLTLSSLIDTKNLNQGGHKIGLGLDMEA
267	Porphyra umbilicalis (Purple laver) (Red alga)	NO	N/A	N/A	Simple	Aquatic	NO	1	0	Uncharacterized protein	Bangiophyceae	A0A1X6NZ78_PORUM	BU14_0319s0007	N/A	unreviewed	1 out of 5	276	MFLYGDLGKAAKKLLTDNYTSDQKLTFKTTTAQKVTYTATGVQDADTNLISGDVAMKMGVAGHAVTTKLFTSGKLTSEVTLDRLGVEGLSVKVLGALSDSGAASAGASAEWNTPSVSATLLSDLSSAPTLRATVVAGHGGVYVGGETAYDTAKSETTMADLSISYADRFESEINLQLQNKGTRALLSYGHEAAPGFAVAAQYAYDLKSHESVLTAGTNTLLADGGSFKVKVDSLGLLSVALKHTLHPSTTLVLSTSVDLKSEVKQSSKVGISLCIE
175	Portunus trituberculatus (Swimming crab) (Neptunus trituberculatus)	NO	N/A	N/A	Complex	Aquatic	NO	2	1	Voltage-dependent anion-selective channel protein 3	Malacostraca	A0A5B7EL58	VDAC2 E2C01_027368	A0A5B7EL58_PORTR	unreviewed	2 out of 5	305	MGSREEKALIGGKEALGVAEEDTMAPPVYADLGKSARDVFGKGYHFGVLKLECKSKTSTGVEITAGGNNALESGKVAGNLETKYKVKEHGLTFTEKWNTDNTLNTEVALEDKVAKGLKLVLNTTFAPQSGKKSGVLKSTYKTDALALNLDSTLDLGGPVVNGAGVASYRNWLVGYQMSFDTAKSKLTKNNFAVGFTNPDFILHTYANDGAEFGGSLFHKINPELEGAVDLAWSAGSNTTRFSIGCKYALDKDAALRAKVNNSAQVGLGYQQKVRDGITLTLSTLIDGKNFNQGGHKVGLAMELEA
218	Ramazzottius varieornatus (Water bear) (Tardigrade)	NO	N/A	N/A	Complex	Mixed	NO	0	0	Uncharacterized protein	Eutardigrada	A0A1D1VPJ9	RvY_13921-1 RvY_13921.1 RvY_13921	A0A1D1VPJ9_RAMVA	unreviewed	1 out of 5	300	MASFLPDVQSANRVVGEIPPAFADLNKGVKDLFAKNYNIGHARIDVKTTTANGVQIRGVGQQEIAGDSPQAYGFLEHTFTQKDYGLTLLERWSTDNMVTMEASVEDTMMAGAKVTFVAGLSAQTGKRNAGLNFRVRRPFLHLTTDVDLDFAGPIVRSSAVTSYNGMRLGGSMVFDSAKSAITRYNVALGMGASRYTLHAGTTHFRDFEMGVWNRVDPQLEIGFQSNFSTQGGNTLLGVAARYDLDPTASIKAKVDTVGQLGLSYTQELRKGINLTLSSLINGQNLSGGGHRYGFGLEVSV
176	Rhabditophanes sp. KR3021	NO	N/A	N/A	Complex	Terrestial	NO	1	0	Voltage-dependent anion-selective channel protein 1	Chromadorea	A0A1I8CIM2	N/A	A0A1I8CIM2_9BILA	unreviewed	2 out of 5	283	MAPPSYADLGKSAKDLFSKGYTHGVLKLDLTNKTGDSKEYEFKSTATHDLATESLGSTFDVKYKLPQYGATITEKWNSKNVLTSQVEVNDQLAKGLKVTLETAYGLKDGHRTANVKTEFVKPSLKFNSNLSVLNAPLLDSSLVLEQRDILFGLQSIVDIAGSKVRSTNVTVAKITPQFSLTGYVNNGTVFGASLFHRAHQHLDIGVQTTWKSGDANYNYALACKYEVSSDLTARAKINNASEVALSATHKLSRELAVTATSDFSLLSAKAGAHKFGFGIEYSA
223	Rhabditophanes sp. KR3021	NO	N/A	N/A	Complex	Terrestial	NO	2	1	Uncharacterized protein	Chromadorea	A0A1I8C7U0	N/A	A0A1I8C7U0_9BILA	unreviewed	1 out of 5	283	MAPPTYDELLKPRNDLFNKGYNISILKVDCTSVAGPKSEFDFKTTAAQNMETPQTFDSNFESKFHVKSLGLTLTEKWTSKNVAISSLEIKNVITEGLKVSVEDAYSLESTKHKANAKLDYACPSLRFNTFFDVGSEILNSSVVYNRGKHYVGVQSLVNLRTSEVETTNATLSTGTRDYSLTGFINNGSQFGVSVIQRPTKNITFGTQINWKQDKNPLSYGFATKYEASSKLIVRAKIDNTSEVAFSATARVNRNLALTASIKRSLLSVNAGKPKYGFGVDYSA
177	Rhipicephalus appendiculatus (Brown ear tick)	YES	External	Obligate	Complex	Terrestial	YES	4	1	Voltage-dependent anion-selective channel protein 3	Arachnida	A0A131YGZ4	N/A	A0A131YGZ4_RHIAP	unreviewed	2 out of 5	282	MAPPCYADLGKQARDLFNKNYHFGVVKLDCKSTTQTGVEFNVSGTSLNDTGKVNASLETKYKVPEYGLTLKEKWNTDNTLSTEICTEEKLARGLKVAFNANFAPQTGKKSGALKAAYKLENVHLNGDVDLGPPGPVAHGAAVLHYQGWLAGAQVSFDTTKNRLSKTNFAVGYQAGDFVLHTNVNDGQEFAGSVFQRVSPQLQTGVQLAWTAGTNATRFGLGCVYDLDMETSVRAKVNNSGQIGLGFTHRLRPGISLTLSTMLDGKNFNQGGHKLGLGLDLSA
180	Rhipicephalus pulchellus (Yellow backed tick) (Dermacentor pulchellus)	YES	External	Obligate	Complex	Terrestial	YES	6	2	Voltage-dependent anion-selective channel protein 3	Arachnida	L7M510	N/A	L7M510_RHIPC	unreviewed	2 out of 5	282	MAPPCYADLGKQARDLFNKNYHFGVVKLDCKSTTHTGVEFCVSGTSLNDTGKVNASLETKYKVPEYGLTLKEKWNTDNTLSTEICTEEKLARGLKVAFNANFAPHTGKKSGALKTAYKLENVHLNGDVDLGPPGPLVHGAAVLHYQGWLAGGQVSFDTTKNRLCKTNFAVGFQAGDFVLHTNVNDGQEFAGSVFQRVNAQLQTGVQLAWTAGTNATRFGLGCVYDLDTETSVRAKVNNSGQIGLGFTHRLRPGISLTLSTMLDGKNFNQGGHKLGLGLDLSA
221	Rodentolepis nana (Dwarf tapeworm) (Hymenolepis nana)	YES	Internal	Obligate	Complex	Terrestial	NO	5	1	Uncharacterized protein	Cestoda	A0A0R3TJS0	HNAJ_LOCUS7351	A0A0R3TJS0_RODNA	unreviewed	1 out of 5	281	MGPPSYSDIGKAARDVLRKNFDLGMKFFSFKSKEGNWEYASRIDNAFRYRNVMYGSIESSLFLKEYGVKIKEKWISKGSISSELSAENHLIEGLTNKIKSVYNINDKKVKFNVKSKYENEYVNGKIDCNFRETLPDVEQSLVFGFQDYLAGIIVNLDSPAKKLRFVDFAFAYSISDFGFHAIITDWARTFTAGVYQRLSNTLEYAAEATWNRNESTHTWAVGCQYALDNGKKHLVKLKLDSHQRVYASLKSQLKKGVKVCVCALFNDSEETQIGFGVEVEC
182	Rodentolepis nana (Dwarf tapeworm) (Hymenolepis nana)	YES	Internal	Obligate	Complex	Terrestial	NO	2	1	Voltage-dependent anion-selective channel protein 1	Cestoda	A0A0R3T7M6	HNAJ_LOCUS3063	A0A0R3T7M6_RODNA	unreviewed	2 out of 5	276	MVLTAFGDIGKSSKDIFTKYFKNNLVNFDFKSKTDDDVDVHIQCNEDNSQILASADITIRPIEGVALKTKVDSSNQLISEVEFKNKSFDTQHKIVGTIDQNLSKKNLKLKNCFKRENFNAEVEMDFASKLPVTTASLAVGDKGYIAGAQVMVDSDGFKVTNHSYSVGYIGNKFETYGFFNNNKEVEWRLFQSYKQFSLGWMFGWAGNLTNTRFGIASLYKINDETFVKAKVDQNSRLSLAYGFKPTPETQVVVSMITSLNRNDPASSSGLTFEISN
183	Saccharomyces cerevisiae (strain ATCC 204508 / S288c) (Baker's yeast)	NO	N/A	N/A	Simple	Terrestial	NO	2	1	Mitochondrial outer membrane protein porin 1 (Voltage-dependent anion-selective channel protein 1) (VDAC-1)	Saccharomycetes	P04840	POR1 OMP2 VDAC1 YNL055C N2441 YNL2441C	VDAC1_YEAST	reviewed	5 out of 5	283	MSPPVYSDISRNINDLLNKDFYHATPAAFDVQTTTANGIKFSLKAKQPVKDGPLSTNVEAKLNDKQTGLGLTQGWSNTNNLQTKLEFANLTPGLKNELITSLTPGVAKSAVLNTTFTQPFFTARGAFDLCLKSPTFVGDLTMAHEGIVGGAEFGYDISAGSISRYAMALSYFAKDYSLGATLNNEQITTVDFFQNVNAFLQVGAKATMNCKLPNSNVNIEFATRYLPDASSQVKAKVSDSGIVTLAYKQLLRPGVTLGVGSSFDALKLSEPVHKLGWSLSFDA
184	Saccharomyces cerevisiae (strain ATCC 204508 / S288c) (Baker's yeast)	NO	N/A	N/A	Simple	Terrestial	NO	2	1	Mitochondrial outer membrane protein porin 2 (Voltage-dependent anion-selective channel protein 2) (VDAC-2)	Saccharomycetes	P40478	POR2 YIL114C	VDAC2_YEAST	reviewed	3 out of 5	281	MALRFFNDISRDVNGLFNRDFFHTNPLSLNISTTTENGVNFTLKAKQGVTEGPIQTSVEGRFYDRKEGVSLSQSWSNQNRLNTRIEFSKIAPGWKGDVNAFLTPQSIKNAKFNLSYAQKSFAARTSIDILQPKDFVGSVTLGHRGFVGGTDIAYDTAAGLCARYAMSIGYLAREYSFILSTNNRQCATASFFQNVNRYLQVGTKATLQSKTSSNMNIEFVTRYVPDSISQVKAKIADSGLTTLSYKRNLNKDISLGVGMSFNALQLTEPVHKFGWSLSFSP
266	Salpingoeca rosetta (strain ATCC 50818 / BSB-021)	NO	N/A	N/A	Simple	Aquatic	YES	2	1	Uncharacterized protein	Choanoflagellata	F2UP73_SALR5	PTSG_09996	N/A	unreviewed	1 out of 5	271	MATPKFSDLGKACADLFSDDFNASANKLTLKSKAINGTNLKVEGTRSNKDGSVSGLIETKFSHKASGLNVKEKWTTGNVVATEVSRKNLLTPGTDLSLTTSFKPSTSGLDSIKLKSSLVRDQFAATLDTDFCKVSGSGVFSYNKFLFGASTNLKSTSVGVAFVEQDYSITSTVTDGRDVNIKLFHTPRATVQAGAEFGWSKTGATKLGVAGRLQLDDSAYVKAKVDNKLNLGLAYVQKLRPGVTMTLAANLVGNNLTSGGHNLGMSLSLDN
239	Schistosoma japonicum (Blood fluke)	YES	Internal	Obligate	Complex	Terrestial	NO	4	1	Voltage-dependent anion-selective channel protein 2	Trematoda	C1L8P3	N/A	C1L8P3_SCHJA	unreviewed	1 out of 5	282	MVASFGDLGKSARDIFDKNFSFGFLNFEFKTKTENDISVTCGGKHDTNLGRVSGFLESKLKAAPGVSVKTKVDSKWILTSEVEVEKKLHEDLSHNLITTMEPDSGAKSLLLKNKFKHKHFNANLDLNFKSKHPLITGSIVLPIPHYPAFRIGAQALVNSENAEISKQVYAVNFKQSDVQVHAALTGHSDVDLSVFQKFKDMKLGFRVGWRQDTRETLFGAALRYRTSPAGKVKVKIDQNCVVGLAYKLKLSSDACLALCTQFDGKNLESGGQKYGIMFKFGS
187	Schistosoma japonicum (Blood fluke)	YES	Internal	Obligate	Complex	Terrestial	NO	4	1	Voltage-dependent anion-selective channel protein 1	Trematoda	C1LFS7	vdac1-prov	C1LFS7_SCHJA	unreviewed	2 out of 5	280	MVPPSFSDLGNDARDLLFKKFYFGVYNIHCETKKNNIEYKSNLSDGPRPNKMYFDLQEKLAFPQYGFAITKKWSSNNVIDGEIVFEDKLVDGLKQTFQISRDPFKKCFNANLINSFRNDHVNSNVEMFFKSAIPDLSPSLVFGYQGYLVGADVKLDCTNQILQKANFAVGYTVQDFAFHGLITNWGKQFSTNMFQRITDRLHIAGSITWKRVPDEIIWAVGSQYILDNQNKHSIKCRLDHLNQISLAFTTHLSKGLQFTLSGVFNGPDIAKMGIGLELNA
253	Schistosoma mansoni (Blood fluke)	YES	Internal	Obligate	Complex	Terrestial	NO	4	1	Voltage-dependent anion-selective channel,putative	Trematoda	G4M1U8	N/A	G4M1U8_SCHMA	unreviewed	1 out of 5	282	MVASFGDLGKSARDIFDKNFSFGFLNFEFKTKTENDISVTCGGKHDTNAGRVSGFLESKLKAAPGVHLKTKVDSKWLMTSEIEVDKKLHEDLSHNVLVTMEPDSGAKSLLLKNKLKHEYFNANLDMSFKSKYPLITGSLVLPIPHYPAFRIGAQAVVDSEKSEISKHIYAINFKQSDVQVHATLTGHSDVDLSVFQKFKDMKLGFRVGWRPDTRETSFGAALRYKTSPTGKVKVKIDQNCVVGLAYKLKLNSDACLALCTQFDGKNLENGGQKYGIMFKFGS
190	Schistosoma mansoni (Blood fluke)	YES	Internal	Obligate	Complex	Terrestial	NO	3	1	Voltage-dependent anion-selective channel protein 1	Trematoda	G4VN15	N/A	G4VN15_SCHMA	unreviewed	2 out of 5	280	MVPPAFSDLGKDARDLLFKKFYFGLYNIHCTTKKNDIEFKANISDRPKPNKIHFDLQEKFSFPQYGLTMTKKWSSNNLVDGEIVFEDKLVDGLKQTFQISRDPFQNCFHANLVNSFRNKHVNSNVEMFFKSAIPDLSPSFVINYQGYLAGADVKLDCTNQILQKANFAVGYTVQDFSFHGLITHWGKQFSASIFQRITDRLYIAGSITWKRVPDETVWAVGSQYILDNQKKHSVKLRLDHLNQISLAFTTYLSKGLQLTLSGVFNGPDLTKMGIGLELNA
192	Schizosaccharomyces pombe (strain 972 / ATCC 24843) (Fission yeast)	NO	N/A	N/A	Simple	Terrestial	YES	1	0	Probable mitochondrial outer membrane protein porin	Schizosaccharomycetes	Q9P544	SPAC1635.01	VDAC_SCHPO	reviewed	2 out of 5	282	MAPPAYAAINKLCNDLLQRDFPVGATLLSVRTTAPNGVVFNVSGNQDAKGVISGKLETSFNDKANGLTISQGWTTANVLESKVGLSEQFAPGLHLNVNTTFSPATAAKTAILNLEHQHPLIHTHASVNALERKFLGDFTVGHEGFLAGAEFGYDVQKGNVSNYAATIGYLASPLSVALQASNNLSVFRASYYHRVSSDVEAGGNVTWDAASTANAITLELASKYALDKDTFVKGKINSAGVATLSYFQTVRPGVTVGLGLQLDTQRLGQPAHKAGLSLAFSA
193	Scolopendra viridis (Giant centipede)	NO	N/A	N/A	Complex	Terrestial	NO	12	5	Voltage-dependent anion-selective channel protein 3	Chilopoda	A0A4D5R9M8	N/A	A0A4D5R9M8_SCOVI	unreviewed	2 out of 5	289	MPAPPQYTDLGKQARDLFNKGYHFGLVKLETKTKTRNGVEFTVTGNHHLDTGKVCGSLETKYKLKEWCMSLTEKWNTDNTLQTEVTLEDGFLKCAPGLKITLDTSFAPQSGKKTGRVKSSYKSCYLALNGDVDFDPCGPIVHGAAVLGYCGWLAGYQMAFDTGRSKLCKSNFAVGYCLCDFVLHTNVNDGQEFGGSIYQKVNEHLETGVQLGWTAGSNATRFSLGCKYKLDKDSSFSVKVNNVSQVGLGFTQRLRDGINMTLSAMIDGKNFNSGCHKIGMALDLEASIC
194	Scylla olivacea (Orange mud crab) (Cancer olivacea)	NO	N/A	N/A	Complex	Aquatic	NO	2	1	Voltage-dependent anion-selective channel protein 3	Malacostraca	A0A0N7ZDA6	N/A	A0A0N7ZDA6_SCYOL	unreviewed	2 out of 5	282	MAPPVYADLGKSARDVFGKGYHFGVLKLECKSKTSTGVEITAGGNNALETGKVAGNLETKYKVKEHGLTFTEKWNTDNTLNTEVALEDKVAKGLKLVLNTTFAPQSGKKSGVLKSTYKTDALALNLDSTLDLGGPVVNGAAVASYRNWLVGYQMSFDTAKSKLTKNNFAVGFTNPDFILHTYANDGAEFGGSLFHKINPELEGAVDLAWSAGSNTTRFSIGCKYALDKDAALRAKVNNSAQVGLGYQQRVRDGITLTLSTLIDGKNFNQGGHKVGLAMELEA
199	Steinernema carpocapsae (Entomopathogenic nematode)	YES	Internal	Obligate	Complex	Terrestial	YES	2	1	Voltage-dependent anion-selective channel protein 3	Chromadorea	A0A4U8V0Q6	L596_005519	A0A4U8V0Q6_STECR	unreviewed	2 out of 5	282	MAPPSYADLGKSCKDLFGKGYNFGFVKVETTTKSGGNGELEFKTAAGHNVNSQKTNGNIDIKYKLPAYGIVVTEKWNTDNVLGTTVDVTDQLARGTKVTFDSTYAPNLGKRSAKVKAEWVNPNMKVNADVSLDGGPIVNLAAVVGQGQWLIGVQSGIDVASSKMKATNFALGHQGADYYVHTFMNNAAELGCTVFHRPARNVELGAQVGWTIGNDSSNFGLAAKYAPSADLLFRGKVDNKSNVALAATHSLSKELKLTASTQFALTGVEGTQKFGIGFEYTP
198	Steinernema carpocapsae (Entomopathogenic nematode)	YES	Internal	Obligate	Complex	Terrestial	YES	3	1	Voltage-dependent anion-selective channel protein 1	Chromadorea	A0A4U5NVP8	L596_011864	A0A4U5NVP8_STECR	unreviewed	2 out of 5	281	MAPPSFNDLDKSCRDLFNRDIVNFGFLKIDSSAKSGRNGELEFKSAASHNLKSQATTGSVDIKYKIPAYGIVITESWKTNNTLGTTVDIKDQFLRGSKLTFDTTYSPNFGRRDMKLKADWANPIFNISADVSFNGDPDATLAVVMTQGQWLLGVKGGFTLGAQRKSGSVTLGHAGADYIITTHFTSDNKVGCKIFHRAVKNVDLGYQLGWAVGTDSTDFGVAAKYVTPSNLVFRAKLDNKSNIGVSACQALSKDLKVTASTQFTFASEEAPKFGIGFEYSP
200	Steinernema glaseri	YES	Internal	Obligate	Complex	Terrestial	YES	4	1	Voltage-dependent anion-selective channel protein 1	Chromadorea	A0A1I7YYJ7	N/A	A0A1I7YYJ7_9BILA	unreviewed	2 out of 5	341	MSAASAVTIFDGWDEGFLESFLHSRCLVLLCARSVEGTSDHWGGVIFTAYQPSILRVSTMAPPSYTDLGKSCNDLFKKGYNFGFLKIETTAKSGNNGELEFKTGAAHNVSSQKLNGNMDIKYKIPAYGITITEKWNTDNVLGTTVDVQDQLARGTKLTFDSTYAPHIGKRSAKVKAEWVNPNAKVNADVSLDGGPIVNLAAVIGHGQWLIGVQSGLDVASNKLKATNFALGHQGQDYTVHTFMNNASELGCSVFHRPAKNVELGGQLGWTIGDKTTNFGLAAKYAPSADLIFRGKVDNKSNVALAATHSVSKDVKLTVSTQFALTGVEGTQKFGLGLEYTP
201	Strongyloides ratti (Parasitic roundworm)	YES	Internal	Obligate	Complex	Terrestial	NO	1	0	Voltage-dependent anion-selective channel protein 3	Chromadorea	A0A090L0F5	SRAE_0000011100 SRAE_0000011100	A0A090L0F5_STRRB	unreviewed	2 out of 5	283	MVPPSYADLGKAARDLFNKGHYVGNLKVDITNKSGYDKEYESKICASHDLTSETLVGNFDWKWKLPEQKITFTEKITSKNTLTSVVEIVDLLAKGSKVTLEGGFNLKNNSRSANMKTEFAKPNFKFNSNVSLLGNPVLDASAVYDLQNTLVGVQTIFDLGNSQVKSTNVTLSKVTPDFALTAFFNNGSVAGASIFQKASPTLDLGVQVSYKFGEGNTTYGLAAKYDVASDLTLKGKVNNASDVVLSATQRLSKELAVTGSTQFSLLSSKNGENKLGFGIEYSI
224	Strongyloides ratti (Parasitic roundworm)	YES	Internal	Obligate	Complex	Terrestial	NO	5	2	Porin domain and Eukaryotic porin/Tom40 family-containing protein	Chromadorea	A0A090KP86	SRAE_X000116100	A0A090KP86_STRRB	unreviewed	1 out of 5	280	MSQPSYKDIGKSANDLINKGYNIDAFKIDIKNINKSHEFNTSTTHNFKSNVLESDIKFKYKLPQQKTIFSGKWTSNNVFTTSLEIFDHIIKGLSVCMESSFNFINYNRSSTFKAEYITPSYSFSNKINLIGNPILDSSIVVGNKESVAGIKVITDINNKELKSCNFCVSRTDTNFEINGFLKNSIFFGGSFIYNFLPNLKIGGELLISQNEKISSYCVASKYNPSQDLSIKTKINNESRIYVAIKHKITSSLSLMGTTHFSLFSSNYKSPKIGFCIEYST
202	Tetranychus urticae (Two-spotted spider mite)	NO	N/A	N/A	Complex	Terrestial	YES	3	1	Voltage-dependent anion-selective channel protein 3	Arachnida	T1JZI5	107372102	T1JZI5_TETUR	unreviewed	2 out of 5	282	MTTPCFADLGKQAKDLFNKNYHLGVVKLDFKTKTQNKVEFNVSGTSNTGTGNIAANLETKHFLPDYGLTMKEKWTTDNVLSTELTVDDQFAKGLKLGFNGSFTPLSGKKSGVIKTSYKTDALHLNGDVDLDHGGFIVHGAGVVRFQSWLGGAQLSFDPSKNAIKRNNIAVGYQTPEFNLTANLADLKEASSTVYQRVNDKLESGISLAWSSDKNSTQFGLGCIYKLDSDTSLKAKVNNSGIVGLGLTQRLRPGILLTLCASIDGKNFNSGGHKLGMGLELAA
251	Tetranychus urticae (Two-spotted spider mite)	NO	N/A	N/A	Complex	Terrestial	NO	3	1	Uncharacterized protein	Arachnida	T1JYQ4	107359227	T1JYQ4_TETUR	unreviewed	1 out of 5	282	MAPPSYYELGYQARDIFNKHYHLGFVKLDVRTITSSGLEFNVHGSSNSETNKTFANVDASYTLNKCGLTLKKKLDSDNNITVELSHRDKLIKGLTLGGRRSIVLNGSQRGTIFAKCRGDLVNLSTDVDFDPAGAMVNGTAVIGSKEFLIGSQVTYDPNLRKMIKTNFAAGYGTHDYAVHGSLNEKYDFNGSIYNKVNESLESAVSVGWSADNSSTKLALGCVYQLDSTSTVRAKINNNSQFSLGFSHILRPGIVISLSSMFDLKNLNGGGHKIGMGIELNQT
204	Thelazia callipaeda (Oriental eyeworm) (Parasitic nematode)	YES	Internal	Obligate	Complex	Terrestial	NO	3	1	Voltage-dependent anion-selective channel protein 3	Chromadorea	A0A0N5CV76	TCLT_LOCUS4193	A0A0N5CV76_THECL	unreviewed	2 out of 5	284	MFFPTYVDLGKAARDLFTKGYNFGSLRVDTHSRSGDDQKIEFSSAAVHSVATGKLAGNLDIKYRVPAYGLVLTEKWNTENALGSVIEIQDRFARGLKLIVDSWYTPQVGKRSGRFKAEWVNKNVTCNLDIGLDTGPLMNLSAVTGSNGWLVGMQTAFDVSSSELKGVSFSLGKIGTDHVLHSFVNDAREFGGSFFHSVTSNLKIGAMFGWANGEENARFGLAMKYNPTQELEMKAKVDHESKVAVALTHKLSDRLSLTVSAQFGMAAFSDEHKYGIGLAFYPCC
205	Toxocara canis (Canine roundworm)	YES	Internal	Obligate	Complex	Terrestial	NO	2	1	Voltage-dependent anion-selective channel protein 3	Chromadorea	A0A0B2V317	R05G6.7 Tcan_10529 TCNE_LOCUS13315	A0A0B2V317_TOXCA	unreviewed	2 out of 5	283	MAPPTYADLGKDAKDLFTKEYNHGFLKVETTTRAGEKEEVEFKTGAVHTIASGRMAGNLDVKYKVPSYGITLTEKWNTDNMLGTIIEIQDQFARGLKVTLDSSYAPQVGKRTGKVKAEWASDSVKVNCDLGLDVGPMLNVAAVAAHQGWLLGLQTSFDTASSRLRGTNVAFGRTGHNYTLHSFVNDGQEFGASLYHRAAPNVELGAQLGWTVGDQSARFALATKYCPAKDLELKAKVDSQAKVAFAATHHLSDQLKLILSTQFGLNTLNEGGHKFGLGLVYTQ
264	Trichoplax sp. H2	NO	N/A	N/A	Simple	Aquatic	NO	1	0	Voltage-dependent anion-selective channel protein 2	Trichoplacidae	A0A369SK99_9METZ	TrispH2_000271	N/A	unreviewed	1 out of 5	281	MAPPLFADLGKEARDIFSKGFGFGSVKLDVATKATNGVEFSSGVSSNDAGKVSGSLETTYKNSDYGLTFKEKWSSENILTAEITIEDQIANGFKLTFDTMFAPNTSKKAAKIKTSYKQDNFSGTTDIDFDFTGPTLYSSAVVGYKGWLLGGYAAYDTSKSRLVNNKLGIAYKTDDFVLHSSVSDNVDFSTSYYQKVSDKIECAANLGWTAGTAATKFAIGGKYVLDSDSSVKMRISNDSHVGLGYTQQLRDGVKLTLSALIDAKNLNQAGHKLGLGLDVSL
206	Trichoplusia ni (Cabbage looper)	NO	N/A	N/A	Complex	Terrestial	NO	1	0	Voltage-dependent anion-selective channel protein 3	Insecta	A0A7E5WZN5	LOC113507651	A0A7E5WZN5_TRINI	unreviewed	1 out of 5	285	MASPYYADLGKKANDVFSKGYHFGVFKLDLKTKSESGVEFSSGITSNQESGKVSKVFGSLSSKYAVKDYGLTFTEKWNTDNTLATDITIQDKIAAGLKITLEGTFAPQTGTKTGKLKTSFANETVAVNTNLDLDLAGPIVDVAAVLNYQGWLAGVHGQFDSQKAKFSKNNFALGYQSKDFSLHTNVDNGKEFGGSIYQKVSEKIDCGISMKWTAGSADTLFGVGAKFALDADASLHAKINNKSLIGLGYQQKLRPGVVLTLSAAIDGQNFNAGGHKVGVALELEP
209	Trichuris muris (Mouse whipworm)	YES	Internal	Obligate	Complex	Terrestial	NO	5	2	Voltage-dependent anion-selective channel protein 3	Enoplea	A0A5S6R5T1	N/A	A0A5S6R5T1_TRIMR	unreviewed	2 out of 5	296	MAPPFFHQLGRSTYDLFRSGFSVGKFYVSGHSKPRDGLVIDSKACHTFETQKLFGTLSALYVFRDYGITLKETWNTDNQLTGEVQFKDPYAKGVVLKAENTTSLLSRKRTFKATVEYCNDALALHAQLDGSAAPLLFRLGAVYGYENFLFGYEAGINVNNQSFTYNHIALGYHSGDLQLHSFVNNNSEFGGTAYQKVNKNLEIGTMLGWTVGEPGATFGVGARLHLDDGGVLQAKISSKSELGLSFRQKINYGCHMVFSLAADMKHFHTGSHSVGFGIEFSEPCCEQQPKTYVKTN
210	Trichuris suis (pig whipworm)	YES	Internal	Obligate	Complex	Terrestial	NO	5	2	Voltage-dependent anion-selective channel protein 3	Enoplea	A0A085M332	D918_08689 M513_07507 M514_07507	A0A085M332_9BILA	unreviewed	2 out of 5	298	MAPPFFNQLGQSAYDIFRSGFNVGKFFISGHTRPQSDVELEAKAFHTFDTDKLFGSVNAKFAFGKYGITMKETWNTDNQLTSEVIFKDPYAKGLLVKGESTFSPLSRKRTLKASAEYLSEALALHAQLDGSATPFLFRLGAVFGYEKFLFGYEAGINVNNQSFTYNHIALGYRTENFQLHSFANNSSEFGGTAYQRVNKNMEVGTMVGWTVGEPGATFGVGTRLTFDNGRVLQAKISNKSELGICLREKIHDACRLIFSVAIDLKQFNTGSHAVGFGIEYCQPCCEQEPKTHEHVHTN
213	Wuchereria bancrofti	YES	Internal	Obligate	Complex	Terrestial	YES	8	3	Voltage-dependent anion-selective channel protein 3	Chromadorea	J9EJU5	WUBG_06615	J9EJU5_WUCBA	unreviewed	2 out of 5	284	MFYPCYTDLGKAARELFTKGYNFGSLRVDACSRSGENQEVEFSSAAVHTVATGKLAGNFDVKYRIPSYGMVLTEKWNTENLLGTIVEIQDRFARGLKLTLDSWYAPHNGKRSGRVKVEWVNRNVTCNLDVCLDTGPQVSFCGVTGLHGWLMGVQSAFDVSSSQLKSLSFAFGRVGTDYVLHSYVNDAREFGGSFYHSVAHNLEIGAMFSWMTGEPGARFGLAMKYCPTQDLELKAKVDHDSRLAFALTHHLSKRLKLTLSSQFGMASFSEGHKYGIGLNFHPCC
